# Supplementary material for: 3,9-Bis(2,4-dichloro­phen­yl)-2,4,8,10-tetra­oxaspiro­[5.5]undeca­ne
Source: Acta Crystallogr Sect E Struct Rep Online. 2010 Jun 30;66(Pt 7):o1864. doi: 10.1107/S1600536810024712 (PMC3007031; doi:10.1107/S1600536810024712)
Supplement: Supplementary file 1 [file e-66-o1864-sup1.cif]

##############################################################################
###                                                                        ###
###        Electronic paper (Acta Crystallographica Section E)             ###
###                                                                        ###
##############################################################################
#                                                                            #
# This CIF contains the data in a paper accepted for publication in Acta     #
# Crystallographica Section E. It conforms to the requirements of Notes      #
# for Authors for Section E, and has been peer reviewed under the auspices   #
# of the IUCr Commission on Journals.                                        #
#                                                                            #
# Full details of the Crystallographic Information File format               #
# are given in the paper "The Crystallographic Information File (CIF):       #
# a New Standard Archive File for Crystallography" by S. R. Hall, F. H.      #
# Allen and I. D. Brown [Acta Cryst. (1991), A47, 655-685].                  #
#                                                                            #
# The current version of the core CIF dictionary is obtainable from          #
# ftp://ftp.iucr.org/pub/cif_core.dic. The current version number is 2.4.    #
#                                                                            #
# Software is freely available for graphical display of the structure(s) in  #
# this CIF.  For information consult the CIF home page http://www.iucr.org/  #
# cif/home.html                                                              #
#                                                                            #
# This file may be used for bona fide research purposes within the           #
# scientific community so long as proper attribution is given to the journal # 
# article from which it was obtained.                                        #
#                                                                            #
##############################################################################
                                             
data_I
_audit_creation_method     SHELXL-97
_chemical_name_systematic
;
3,9-Bis(2,4-dichlorophenyl)-2,4,8,10-tetraoxaspiro[5.5]undecane
;
_chemical_name_common     ?
_chemical_formula_moiety     'C19 H16 Cl4 O4'
_chemical_formula_sum     'C19 H16 Cl4 O4'
_chemical_formula_iupac     'C19 H16 Cl4 O4'
_chemical_formula_weight     450.12
_chemical_melting_point     ?
_symmetry_cell_setting     monoclinic
_symmetry_space_group_name_H-M     'P 2/c'
loop_
    _symmetry_equiv_pos_as_xyz
    'x, y, z'
    '-x, y, -z+1/2'
    '-x, -y, -z'
    'x, -y, z-1/2'
_cell_length_a     14.365(2)
_cell_length_b     5.7397(9)
_cell_length_c     11.7464(19)
_cell_angle_alpha     90.00
_cell_angle_beta     93.275(3)
_cell_angle_gamma     90.00
_cell_volume     966.9(3)
_cell_formula_units_Z     2
_cell_measurement_reflns_used     2876
_cell_measurement_theta_min     2.84
_cell_measurement_theta_max     29.48
_cell_measurement_temperature     295(2)
_exptl_crystal_description     block
_exptl_crystal_colour     colorless
_exptl_crystal_size_max     0.21
_exptl_crystal_size_mid     0.21
_exptl_crystal_size_min     0.16
_exptl_crystal_density_diffrn     1.546
_exptl_crystal_density_meas     ?
_exptl_crystal_density_method     'not measured'
_exptl_crystal_F_000     460
_exptl_absorpt_coefficient_mu     0.635
_exptl_absorpt_correction_type     multi-scan
_exptl_absorpt_process_details     '(SADABS; Bruker, 2000)'
_exptl_absorpt_correction_T_min     0.8782
_exptl_absorpt_correction_T_max     0.9052
_exptl_special_details
;
;
_diffrn_ambient_temperature     295(2)
_diffrn_radiation_type     MoK\a
_diffrn_radiation_wavelength     0.71073
_diffrn_radiation_source     'fine-focus sealed tube'
_diffrn_radiation_monochromator     graphite
_diffrn_measurement_device_type     'Bruker APEXII CCD'
_diffrn_measurement_method     '\f and \w scans'
_diffrn_detector_area_resol_mean     ?
_diffrn_reflns_number     5044
_diffrn_reflns_av_R_equivalents     0.0219
_diffrn_reflns_av_sigmaI/netI     0.0260
_diffrn_reflns_theta_min     1.42
_diffrn_reflns_theta_max     24.99
_diffrn_reflns_theta_full     24.99
_diffrn_measured_fraction_theta_max     0.988
_diffrn_measured_fraction_theta_full     0.988
_diffrn_reflns_limit_h_min     -17
_diffrn_reflns_limit_h_max     17
_diffrn_reflns_limit_k_min     -6
_diffrn_reflns_limit_k_max     6
_diffrn_reflns_limit_l_min     -13
_diffrn_reflns_limit_l_max     8
_refine_special_details
;
Refinement of <i>F</i>^2^ against ALL reflections. The weighted <i>R</i>-factor
<i>wR</i> and goodness of fit <i>S</i> are based on <i>F</i>^2^, conventional
<i>R</i>-factors <i>R</i> are based on <i>F</i>, with <i>F</i> set to zero for
negative <i>F</i>^2^. The threshold expression of <i>F</i>^2^ >
\s(<i>F</i>^2^) is used only for calculating <i>R</i>-factors(gt) <i>etc</i>.
and is not relevant to the choice of reflections for refinement.
<i>R</i>-factors based on <i>F</i>^2^ are statistically about twice as large
as those based on <i>F</i>, and <i>R</i>- factors based on ALL data will be
even larger.
;
_reflns_number_total     1686
_reflns_number_gt     1444
_reflns_threshold_expression     I>2sigma(I)
_refine_ls_structure_factor_coef     Fsqd
_refine_ls_matrix_type     full
_refine_ls_R_factor_all     0.0436
_refine_ls_R_factor_gt     0.0349
_refine_ls_wR_factor_gt     0.1409
_refine_ls_wR_factor_ref     0.1597
_refine_ls_goodness_of_fit_ref     1.018
_refine_ls_restrained_S_all     1.018
_refine_ls_number_reflns     1686
_refine_ls_number_parameters     123
_refine_ls_number_restraints     0
_refine_ls_hydrogen_treatment     constr
_refine_ls_weighting_scheme     calc
_refine_ls_weighting_details
         'calc w=1/[\s^2^(Fo^2^)+(0.1330P)^2^+0.0000P] where P=(Fo^2^+2Fc^2^)/3'
_atom_sites_solution_hydrogens     geom
_atom_sites_solution_primary     direct
_atom_sites_solution_secondary     difmap
_refine_ls_shift/su_max     0.001
_refine_ls_shift/su_mean     0.000
_refine_diff_density_max     0.345
_refine_diff_density_min     -0.404
_refine_ls_extinction_method     none
_refine_ls_extinction_coef     ?
loop_
    _atom_type_symbol
    _atom_type_description
    _atom_type_scat_dispersion_real
    _atom_type_scat_dispersion_imag
    _atom_type_scat_source
    'C' 'C' 0.0033 0.0016
                         'International Tables Vol C Tables 4.2.6.8 and 6.1.1.4'
    'H' 'H' 0.0000 0.0000
                         'International Tables Vol C Tables 4.2.6.8 and 6.1.1.4'
    'O' 'O' 0.0106 0.0060
                         'International Tables Vol C Tables 4.2.6.8 and 6.1.1.4'
    'Cl' 'Cl' 0.1484 0.1585
                         'International Tables Vol C Tables 4.2.6.8 and 6.1.1.4'
_computing_data_collection     'SMART (Bruker, 2000)'
_computing_cell_refinement     'SAINT (Bruker, 2000)'
_computing_data_reduction     'SAINT (Bruker, 2000)'
_computing_structure_solution     'SHELXTL (Sheldrick, 2008)'
_computing_structure_refinement     'SHELXTL (Sheldrick, 2008)'
_computing_molecular_graphics     'SHELXTL (Sheldrick, 2008)'
_computing_publication_material     'SHELXTL (Sheldrick, 2008)'
loop_
    _atom_site_type_symbol
    _atom_site_label
    _atom_site_fract_x
    _atom_site_fract_y
    _atom_site_fract_z
    _atom_site_U_iso_or_equiv
    _atom_site_adp_type
    _atom_site_calc_flag
    _atom_site_refinement_flags
    _atom_site_occupancy
    _atom_site_disorder_assembly
    _atom_site_disorder_group
    Cl Cl1 0.11833(4) 1.10777(11) 0.35541(6) 0.0638(3) Uani d . 1 . .
    Cl Cl2 0.09727(5) 0.41534(13) 0.65874(6) 0.0751(3) Uani d . 1 . .
    O O1 0.39049(10) 1.0814(2) 0.40196(12) 0.0428(4) Uani d . 1 . .
    O O2 0.37013(9) 0.7923(2) 0.26477(12) 0.0414(4) Uani d . 1 . .
    C C1 0.12123(14) 0.7578(4) 0.50648(19) 0.0483(6) Uani d . 1 . .
    H H1 0.0599 0.7995 0.5178 0.058 Uiso calc R 1 . .
    C C2 0.17289(14) 0.8801(3) 0.43034(18) 0.0415(5) Uani d . 1 . .
    C C3 0.26501(12) 0.8219(3) 0.41278(16) 0.0361(5) Uani d . 1 . .
    C C4 0.30282(15) 0.6348(4) 0.47363(19) 0.0455(5) Uani d . 1 . .
    H H4 0.3642 0.5922 0.4629 0.055 Uiso calc R 1 . .
    C C5 0.25309(15) 0.5092(4) 0.5495(2) 0.0498(6) Uani d . 1 . .
    H H5 0.2801 0.3841 0.5894 0.060 Uiso calc R 1 . .
    C C6 0.16219(16) 0.5739(4) 0.56487(19) 0.0469(6) Uani d . 1 . .
    C C7 0.32422(14) 0.9531(3) 0.33360(17) 0.0388(5) Uani d . 1 . .
    H H7 0.2855 1.0590 0.2857 0.047 Uiso calc R 1 . .
    C C8 0.44930(15) 1.2158(4) 0.3327(2) 0.0492(6) Uani d . 1 . .
    H H8A 0.4948 1.2992 0.3814 0.059 Uiso calc R 1 . .
    H H8B 0.4118 1.3298 0.2898 0.059 Uiso calc R 1 . .
    C C9 0.5000 1.0610(4) 0.2500 0.0365(6) Uani d S 1 . .
    C C10 0.42682(15) 0.9102(4) 0.18627(17) 0.0427(5) Uani d . 1 . .
    H H10A 0.3877 1.0073 0.1357 0.051 Uiso calc R 1 . .
    H H10B 0.4575 0.7965 0.1402 0.051 Uiso calc R 1 . .
loop_
    _atom_site_aniso_label
    _atom_site_aniso_U_11
    _atom_site_aniso_U_22
    _atom_site_aniso_U_33
    _atom_site_aniso_U_12
    _atom_site_aniso_U_13
    _atom_site_aniso_U_23
    Cl1 0.0494(4) 0.0675(5) 0.0753(6) 0.0257(3) 0.0111(3) 0.0162(3)
    Cl2 0.0745(6) 0.0858(6) 0.0674(6) -0.0222(3) 0.0251(4) 0.0137(3)
    O1 0.0476(9) 0.0412(8) 0.0411(9) -0.0055(6) 0.0148(7) -0.0084(5)
    O2 0.0405(8) 0.0478(8) 0.0371(8) -0.0064(6) 0.0124(6) -0.0095(6)
    C1 0.0344(10) 0.0593(13) 0.0524(14) 0.0033(9) 0.0125(9) -0.0040(10)
    C2 0.0357(10) 0.0456(12) 0.0435(12) 0.0069(8) 0.0048(8) -0.0030(8)
    C3 0.0316(10) 0.0439(10) 0.0331(10) 0.0029(8) 0.0033(8) -0.0044(8)
    C4 0.0355(11) 0.0532(13) 0.0480(13) 0.0095(8) 0.0043(9) 0.0047(9)
    C5 0.0486(12) 0.0515(12) 0.0491(13) 0.0040(10) 0.0016(10) 0.0098(10)
    C6 0.0476(13) 0.0525(12) 0.0414(12) -0.0086(9) 0.0108(9) -0.0005(9)
    C7 0.0348(10) 0.0474(11) 0.0347(11) 0.0071(8) 0.0052(8) 0.0018(8)
    C8 0.0559(14) 0.0384(11) 0.0554(14) -0.0039(9) 0.0225(11) -0.0064(9)
    C9 0.0404(15) 0.0340(13) 0.0362(15) 0.000 0.0114(11) 0.000
    C10 0.0417(11) 0.0554(12) 0.0315(11) -0.0013(8) 0.0082(9) -0.0012(8)
_geom_special_details
;
All e.s.d.'s (except the e.s.d. in the dihedral angle between two l.s. planes)
are estimated using the full covariance matrix. The cell e.s.d.'s are taken
into account individually in the estimation of e.s.d.'s in distances, angles
and torsion angles; correlations between e.s.d.'s in cell parameters are only
used when they are defined by crystal symmetry. An approximate (isotropic)
treatment of cell e.s.d.'s is used for estimating e.s.d.'s involving l.s.
planes.
;
loop_
    _geom_bond_atom_site_label_1
    _geom_bond_atom_site_label_2
    _geom_bond_site_symmetry_2
    _geom_bond_distance
    _geom_bond_publ_flag
    Cl1 C2 . 1.737(2) ?
    Cl2 C6 . 1.741(2) ?
    O1 C7 . 1.417(3) ?
    O1 C8 . 1.431(2) ?
    O2 C7 . 1.414(2) ?
    O2 C10 . 1.434(2) ?
    C1 C6 . 1.373(3) ?
    C1 C2 . 1.386(3) ?
    C1 H1 . 0.9300 ?
    C2 C3 . 1.391(3) ?
    C3 C4 . 1.384(3) ?
    C3 C7 . 1.499(3) ?
    C4 C5 . 1.378(3) ?
    C4 H4 . 0.9300 ?
    C5 C6 . 1.379(3) ?
    C5 H5 . 0.9300 ?
    C7 H7 . 0.9800 ?
    C8 C9 . 1.531(2) ?
    C8 H8A . 0.9700 ?
    C8 H8B . 0.9700 ?
    C9 C10 2_655 1.525(2) ?
    C9 C10 . 1.525(2) ?
    C9 C8 2_655 1.531(2) ?
    C10 H10A . 0.9700 ?
    C10 H10B . 0.9700 ?
loop_
    _geom_angle_atom_site_label_1
    _geom_angle_atom_site_label_2
    _geom_angle_atom_site_label_3
    _geom_angle_site_symmetry_1
    _geom_angle_site_symmetry_3
    _geom_angle
    _geom_angle_publ_flag
    C7 O1 C8 . . 110.95(15) ?
    C7 O2 C10 . . 111.11(15) ?
    C6 C1 C2 . . 118.81(19) ?
    C6 C1 H1 . . 120.6 ?
    C2 C1 H1 . . 120.6 ?
    C1 C2 C3 . . 121.53(19) ?
    C1 C2 Cl1 . . 117.74(15) ?
    C3 C2 Cl1 . . 120.73(16) ?
    C4 C3 C2 . . 117.28(19) ?
    C4 C3 C7 . . 119.37(17) ?
    C2 C3 C7 . . 123.34(17) ?
    C5 C4 C3 . . 122.52(19) ?
    C5 C4 H4 . . 118.7 ?
    C3 C4 H4 . . 118.7 ?
    C4 C5 C6 . . 118.3(2) ?
    C4 C5 H5 . . 120.9 ?
    C6 C5 H5 . . 120.9 ?
    C1 C6 C5 . . 121.6(2) ?
    C1 C6 Cl2 . . 119.24(17) ?
    C5 C6 Cl2 . . 119.17(18) ?
    O2 C7 O1 . . 110.06(16) ?
    O2 C7 C3 . . 109.08(16) ?
    O1 C7 C3 . . 107.23(15) ?
    O2 C7 H7 . . 110.1 ?
    O1 C7 H7 . . 110.1 ?
    C3 C7 H7 . . 110.1 ?
    O1 C8 C9 . . 111.43(16) ?
    O1 C8 H8A . . 109.3 ?
    C9 C8 H8A . . 109.3 ?
    O1 C8 H8B . . 109.3 ?
    C9 C8 H8B . . 109.3 ?
    H8A C8 H8B . . 108.0 ?
    C10 C9 C10 2_655 . 110.8(2) ?
    C10 C9 C8 2_655 2_655 107.54(12) ?
    C10 C9 C8 . 2_655 110.94(12) ?
    C10 C9 C8 2_655 . 110.94(12) ?
    C10 C9 C8 . . 107.54(12) ?
    C8 C9 C8 2_655 . 109.1(2) ?
    O2 C10 C9 . . 110.67(14) ?
    O2 C10 H10A . . 109.5 ?
    C9 C10 H10A . . 109.5 ?
    O2 C10 H10B . . 109.5 ?
    C9 C10 H10B . . 109.5 ?
    H10A C10 H10B . . 108.1 ?
loop_
    _geom_torsion_atom_site_label_1
    _geom_torsion_atom_site_label_2
    _geom_torsion_atom_site_label_3
    _geom_torsion_atom_site_label_4
    _geom_torsion_site_symmetry_1
    _geom_torsion_site_symmetry_2
    _geom_torsion_site_symmetry_3
    _geom_torsion_site_symmetry_4
    _geom_torsion
    _geom_torsion_publ_flag
    C6 C1 C2 C3 . . . . -0.6(3) ?
    C6 C1 C2 Cl1 . . . . 178.60(17) ?
    C1 C2 C3 C4 . . . . 0.7(3) ?
    Cl1 C2 C3 C4 . . . . -178.44(16) ?
    C1 C2 C3 C7 . . . . -178.38(19) ?
    Cl1 C2 C3 C7 . . . . 2.5(3) ?
    C2 C3 C4 C5 . . . . -0.4(3) ?
    C7 C3 C4 C5 . . . . 178.70(19) ?
    C3 C4 C5 C6 . . . . 0.0(4) ?
    C2 C1 C6 C5 . . . . 0.1(3) ?
    C2 C1 C6 Cl2 . . . . -178.77(16) ?
    C4 C5 C6 C1 . . . . 0.2(3) ?
    C4 C5 C6 Cl2 . . . . 179.05(17) ?
    C10 O2 C7 O1 . . . . -63.4(2) ?
    C10 O2 C7 C3 . . . . 179.21(15) ?
    C8 O1 C7 O2 . . . . 62.5(2) ?
    C8 O1 C7 C3 . . . . -179.01(15) ?
    C4 C3 C7 O2 . . . . 47.8(2) ?
    C2 C3 C7 O2 . . . . -133.17(19) ?
    C4 C3 C7 O1 . . . . -71.4(2) ?
    C2 C3 C7 O1 . . . . 107.7(2) ?
    C7 O1 C8 C9 . . . . -57.8(2) ?
    O1 C8 C9 C10 . . . 2_655 -69.6(2) ?
    O1 C8 C9 C10 . . . . 51.7(2) ?
    O1 C8 C9 C8 . . . 2_655 172.1(2) ?
    C7 O2 C10 C9 . . . . 59.2(2) ?
    C10 C9 C10 O2 2_655 . . . 69.36(13) ?
    C8 C9 C10 O2 2_655 . . . -171.24(15) ?
    C8 C9 C10 O2 . . . . -52.1(2) ?
loop_
    _geom_hbond_atom_site_label_D
    _geom_hbond_atom_site_label_H
    _geom_hbond_atom_site_label_A
    _geom_hbond_site_symmetry_A
    _geom_hbond_distance_DH
    _geom_hbond_distance_HA
    _geom_hbond_distance_DA
    _geom_hbond_angle_DHA
    _geom_hbond_publ_flag
    C5 H5 O2 4_566 0.93 2.58 3.425(3) 152 yes
    C7 H7 Cl1 . 0.98 2.60 3.113(2) 113 no
data_global
_journal_data_validation_number     ?
_journal_date_recd_electronic     2010-06-06
_journal_date_accepted     2010-06-24
_journal_name_full     'Acta Crystallographica, Section E'
_journal_year     2010
_journal_volume     66
_journal_issue      7
_journal_page_first     o1864
_journal_page_last     o1864
_journal_paper_category     QO
_journal_coeditor_code     EZ2218
_publ_contact_author_name     'Prof. Xiaoqiang Sun'
_publ_contact_author_address
;
Key Laboratory of Fine Chemical Engineering
Changzhou University
Changzhou 213164
Jiangsu, People's Republic of China
;
_publ_contact_author_email     chemsxq@yahoo.com.cn
_publ_contact_author_fax     ?
_publ_contact_author_phone     '+86 519 86330257'
_publ_section_title
;
3,9-Bis(2,4-dichlorophenyl)-2,4,8,10-tetraoxaspiro[5.5]undecane
;
loop_
    _publ_author_name
    _publ_author_address
    'Zhengyi Li'
;
Key Laboratory of Fine Chemical Engineering
Changzhou University
Changzhou 213164
Jiangsu, People's Republic of China
;
    'Qiuzheng Tang'
;
Key Laboratory of Fine Chemical Engineering
Changzhou University
Changzhou 213164
Jiangsu, People's Republic of China
;
    'Kang Wu'
;
Key Laboratory of Fine Chemical Engineering
Changzhou University
Changzhou 213164
Jiangsu, People's Republic of China
;
    'Shuling Yu'
;
Key Laboratory of Fine Chemical Engineering
Changzhou University
Changzhou 213164
Jiangsu, People's Republic of China
;
    'Xiaoqiang Sun'
;
Key Laboratory of Fine Chemical Engineering
Changzhou University
Changzhou 213164
Jiangsu, People's Republic of China
;
