# Supplementary material for: 3,9-Bis(2,4-dichloro­phen­yl)-2,4,8,10-tetra­oxaspiro­[5.5]undeca­ne
Source: Acta Crystallogr Sect E Struct Rep Online. 2010 Jun 30;66(Pt 7):o1864. doi: 10.1107/S1600536810024712 (PMC3007031; doi:10.1107/S1600536810024712)
Supplement: Supplementary file 2 [file e-66-o1864-Isup2.hkl]

# 
# h,k,l, Fc-squared, Fo-squared, sigma(Fo-squared) and status flag 
# 
data_I
_shelx_title ' 091117A in P2/c' 
_shelx_refln_list_code          4 
_shelx_F_calc_maximum      138.69 
_exptl_crystal_F_000       460.00 
_reflns_d_resolution_high  0.8411 
 
loop_ 
 _symmetry_equiv_pos_as_xyz 
 'x, y, z' 
 '-x, y, -z+1/2' 
 '-x, -y, -z' 
 'x, -y, z-1/2' 
 
_cell_length_a    14.3646 
_cell_length_b     5.7397 
_cell_length_c    11.7464 
_cell_angle_alpha  90.000 
_cell_angle_beta   93.275 
_cell_angle_gamma  90.000 
 
_shelx_F_squared_multiplier     1.000 
 
loop_ 
 _refln_index_h 
 _refln_index_k 
 _refln_index_l 
 _refln_F_squared_calc 
 _refln_F_squared_meas 
 _refln_F_squared_sigma 
 _refln_observed_status 
   1   0   0       73.57       24.50      0.77 o 
   2   0   0      314.80      337.51      6.55 o 
   3   0   0     2083.14     2058.88     31.74 o 
   4   0   0    16725.70    16074.37    299.67 o 
   5   0   0     5923.23     5836.55    149.86 o 
   6   0   0     1913.57     1860.11     36.65 o 
   7   0   0      753.33      888.88     18.95 o 
   8   0   0     2127.68     2214.39     42.10 o 
   9   0   0      271.50      224.27      5.47 o 
  10   0   0      507.04      473.16     10.34 o 
  11   0   0      169.64      160.57      4.60 o 
  12   0   0       32.03       34.01      2.09 o 
  13   0   0      174.69      157.45      7.74 o 
  14   0   0      413.32      391.65     21.53 o 
  15   0   0       92.42       95.30      5.07 o 
  16   0   0      186.32      172.74      5.68 o 
  17   0   0        1.94        2.39      1.91 o 
   0   1   0     2776.01     2802.45     42.86 o 
   1   1   0     4286.14     4132.68     67.86 o 
   2   1   0      535.07      542.11      5.75 o 
   4   1   0     1481.40     1522.42     18.78 o 
   5   1   0      652.25      678.50      7.83 o 
   6   1   0      269.16      282.33      3.51 o 
   7   1   0      208.36      203.79      3.04 o 
   8   1   0      252.94      226.99      3.38 o 
   9   1   0       13.05       11.75      0.86 o 
  10   1   0       13.43       15.14      1.14 o 
  11   1   0      275.18      269.26     13.01 o 
  12   1   0      177.34      172.66      3.56 o 
  13   1   0      228.18      229.71      4.45 o 
  14   1   0       21.34       22.05      1.41 o 
  15   1   0       55.14       54.72      2.05 o 
  16   1   0      115.06      114.42      3.11 o 
   1   2   0      453.98      481.47      6.89 o 
   2   2   0       78.24       76.38      1.53 o 
   3   2   0        1.53        2.10      0.37 o 
   4   2   0       32.50       29.75      0.95 o 
   5   2   0      210.43      196.87      3.29 o 
   6   2   0      170.96      158.84      3.35 o 
   7   2   0       62.89       62.55      1.58 o 
   8   2   0       40.07       43.04      1.87 o 
   9   2   0        1.28        1.26      0.47 o 
  10   2   0      299.39      274.54      4.83 o 
  11   2   0        8.19        8.86      0.98 o 
  12   2   0      458.52      450.64      9.25 o 
  13   2   0        0.01        0.34      0.68 o 
  14   2   0       74.62       65.76      2.25 o 
  15   2   0       19.13       16.29      1.33 o 
  16   2   0       27.83       27.70      2.06 o 
   0   3   0     1351.52     1479.66     39.43 o 
   1   3   0       89.31       97.78      1.84 o 
   2   3   0       70.21       88.76      1.75 o 
   3   3   0      289.56      326.25      4.69 o 
   4   3   0       44.36       41.46      1.25 o 
   5   3   0       44.58       50.51      1.39 o 
   6   3   0      145.51      146.63      2.79 o 
   7   3   0       38.79       34.44      1.53 o 
   8   3   0      336.49      337.01      5.03 o 
   9   3   0       22.75       23.51      1.03 o 
  10   3   0      328.31      327.50      4.55 o 
  11   3   0      114.91      106.78      3.20 o 
  12   3   0       12.36       10.78      1.52 o 
  13   3   0       21.92       22.88      1.78 o 
  14   3   0        0.48        1.08      0.98 o 
  15   3   0       20.86       23.93      1.98 o 
   1   4   0      349.27      338.49      6.61 o 
   2   4   0        3.92        5.67      0.97 o 
   3   4   0      208.84      212.41      4.13 o 
   4   4   0      562.72      588.19      8.11 o 
   5   4   0      170.59      162.72      2.99 o 
   6   4   0        0.04        0.32      0.56 o 
   7   4   0      194.15      204.67      3.61 o 
   8   4   0       20.39       18.91      1.40 o 
   9   4   0       15.06       18.27      1.15 o 
  10   4   0      158.24      161.77      3.61 o 
  11   4   0        8.48       12.09      1.35 o 
  12   4   0       30.15       30.67      2.27 o 
  13   4   0       30.73       32.54      2.08 o 
   0   5   0        0.96        1.21      1.13 o 
   1   5   0        5.82        5.13      0.97 o 
   2   5   0        0.03       -0.17      0.81 o 
   3   5   0       52.94       49.24      2.01 o 
   4   5   0       11.18       10.85      1.25 o 
   5   5   0       16.03       18.27      1.45 o 
   6   5   0        4.94        4.14      0.96 o 
   7   5   0       21.41       20.07      1.50 o 
   8   5   0       22.84       24.21      1.60 o 
   9   5   0        2.88        1.78      0.92 o 
  10   5   0       24.48       22.08      2.29 o 
  11   5   0       69.31       67.95      3.58 o 
   0   6   0      242.39      223.70      6.81 o 
   1   6   0       13.59       10.97      1.38 o 
   2   6   0       86.89       84.26      2.77 o 
   3   6   0       51.67       52.95      2.38 o 
   4   6   0      245.01      244.80      5.15 o 
   5   6   0       13.04       12.88      1.45 o 
   6   6   0       15.84       15.06      2.07 o 
   7   6   0        0.12        2.24      1.05 o 
   8   6   0        2.94        4.46      1.12 o 
 -16   1   1       14.22       18.66      1.65 o 
 -15   1   1       53.47       56.13      2.11 o 
 -14   1   1        3.76        5.73      0.90 o 
 -13   1   1       18.05       13.79      1.17 o 
 -12   1   1       34.10       34.39      1.50 o 
 -11   1   1       48.85       50.47      1.92 o 
 -10   1   1       62.82       60.60      2.81 o 
  -9   1   1       49.15       41.52      1.39 o 
  -8   1   1      226.74      263.13      3.84 o 
  -7   1   1        0.44       -0.08      0.41 o 
  -6   1   1       18.01       33.56      1.66 o 
  -5   1   1       10.71       11.86      0.57 o 
  -4   1   1        5.70        5.21      0.40 o 
  -3   1   1      109.69      110.38      1.54 o 
  -2   1   1      387.10      382.89      4.90 o 
  -1   1   1      542.12      525.91     14.49 o 
   0   1   1      364.24      392.24      5.40 o 
   1   1   1     1005.26     1032.46     15.70 o 
   2   1   1      737.05      735.18      7.18 o 
   3   1   1     8150.02     8061.47     82.26 o 
   4   1   1      449.78      462.52      5.89 o 
   5   1   1      271.29      271.86      3.71 o 
   6   1   1       60.71       60.96      1.43 o 
   7   1   1     1428.98     1420.58     17.48 o 
   8   1   1      390.25      429.95      5.84 o 
   9   1   1       86.31       85.24      1.85 o 
  10   1   1      102.22      100.89      2.72 o 
  11   1   1      524.83      524.12      8.76 o 
  12   1   1      103.96      110.42      2.65 o 
  13   1   1        0.21        0.24      0.64 o 
  14   1   1        0.53        0.82      0.71 o 
  15   1   1       48.28       53.63      2.03 o 
  16   1   1        0.93        1.02      0.78 o 
 -16   2   1        2.53        2.93      1.11 o 
 -15   2   1       22.15       20.33      1.80 o 
 -14   2   1       92.05       95.14      3.19 o 
 -13   2   1      278.33      269.01     11.12 o 
 -12   2   1      510.72      511.34      9.68 o 
 -11   2   1      137.29      133.67      3.11 o 
 -10   2   1     1439.55     1439.54     23.48 o 
  -9   2   1      753.96      716.32     10.64 o 
  -8   2   1     1458.67     1484.01     31.41 o 
  -7   2   1       54.51       56.11      1.53 o 
  -6   2   1     1200.73     1131.42     15.97 o 
  -5   2   1     4243.88     4469.27     59.63 o 
  -4   2   1     2319.01     2337.45     31.51 o 
  -3   2   1       43.72       47.42      1.56 o 
  -2   2   1       30.62       30.98      1.50 o 
  -1   2   1     3960.79     3801.38     59.67 o 
   0   2   1     1665.80     1709.55     22.93 o 
   1   2   1     1039.39      994.41     12.25 o 
   2   2   1     1845.02     2024.59     24.66 o 
   3   2   1     2460.20     2627.73     31.92 o 
   4   2   1      684.59      693.14      9.91 o 
   5   2   1     1088.78     1107.17     15.55 o 
   6   2   1      131.90      113.85      2.24 o 
   7   2   1       37.01       37.87      1.11 o 
   8   2   1      273.65      254.74      4.28 o 
   9   2   1      242.63      227.49      4.04 o 
  10   2   1       78.78       75.06      2.03 o 
  11   2   1      215.99      217.71      4.14 o 
  12   2   1       15.12       12.32      1.09 o 
  13   2   1        9.95       12.45      1.14 o 
  14   2   1       50.91       49.86      1.98 o 
  15   2   1       22.01       27.03      1.93 o 
  16   2   1       17.71       16.72      1.41 o 
 -15   3   1        8.13        8.84      2.11 o 
 -14   3   1       85.03       82.51      3.13 o 
 -13   3   1       15.83       17.31      1.62 o 
 -12   3   1       35.33       38.64      2.44 o 
 -11   3   1      135.02      122.24      3.49 o 
 -10   3   1      150.31      137.35      2.67 o 
  -9   3   1      133.72      127.19      2.53 o 
  -8   3   1      343.15      361.26      5.77 o 
  -7   3   1     2122.32     2168.45     26.89 o 
  -6   3   1        0.16       -0.17      0.44 o 
  -5   3   1       61.13       66.63      1.55 o 
  -4   3   1        0.93        1.26      0.46 o 
  -3   3   1     1785.09     1853.33     25.71 o 
  -2   3   1      133.03      137.67      2.98 o 
  -1   3   1       81.88       73.05      1.95 o 
   0   3   1        6.83       10.64      1.05 o 
   1   3   1      325.66      304.92      4.96 o 
   2   3   1      578.47      562.92      7.54 o 
   3   3   1     1737.27     1888.17     23.41 o 
   4   3   1      628.10      604.45      6.71 o 
   5   3   1       78.28       87.10      1.76 o 
   6   3   1      341.86      360.83      5.17 o 
   7   3   1     1519.44     1540.57     19.55 o 
   8   3   1     1798.00     1769.54     22.34 o 
   9   3   1      158.39      181.68      3.18 o 
  10   3   1       78.64       88.49      2.05 o 
  11   3   1      500.94      518.75      8.25 o 
  12   3   1      391.13      402.46      6.84 o 
  13   3   1       13.95       13.55      1.46 o 
  14   3   1       36.44       40.02      2.20 o 
  15   3   1       43.72       44.01      2.89 o 
 -13   4   1        5.25        4.90      1.55 o 
 -12   4   1        0.32        0.86      1.22 o 
 -11   4   1      125.82      117.17      8.04 o 
 -10   4   1      100.66      102.25      3.19 o 
  -9   4   1        9.86       11.09      1.12 o 
  -8   4   1      978.82     1013.00     15.02 o 
  -7   4   1      696.88      695.50     10.73 o 
  -6   4   1      123.84      121.29      2.91 o 
  -5   4   1      200.88      196.40      3.91 o 
  -4   4   1      541.93      576.62      9.06 o 
  -3   4   1        5.06        3.92      0.88 o 
  -2   4   1       11.27       11.69      1.08 o 
  -1   4   1      356.09      374.50      7.12 o 
   1   4   1        2.95        3.07      0.89 o 
   2   4   1       73.29       69.78      1.75 o 
   3   4   1        0.90        0.85      0.49 o 
   4   4   1       66.23       64.45      1.73 o 
   5   4   1      101.87       97.75      2.44 o 
   6   4   1      256.81      261.21      4.25 o 
   7   4   1       10.19        9.14      0.89 o 
   8   4   1       75.39       76.48      1.99 o 
   9   4   1       81.38       88.55      2.18 o 
  10   4   1      270.35      261.36      6.11 o 
  11   4   1       63.12       60.65      2.50 o 
  12   4   1       22.86       26.14      2.23 o 
  13   4   1       25.21       21.58      2.68 o 
 -11   5   1        9.59       10.19      1.82 o 
 -10   5   1       37.33       45.09      2.37 o 
  -9   5   1      161.36      165.57      3.87 o 
  -8   5   1        4.91        3.65      1.01 o 
  -7   5   1        0.38        1.34      0.91 o 
  -6   5   1       13.17       16.09      1.41 o 
  -5   5   1      113.68      124.00      3.16 o 
  -4   5   1       95.52      112.80      3.00 o 
  -3   5   1       19.54       20.12      1.49 o 
  -2   5   1       43.62       44.92      1.88 o 
  -1   5   1       17.89       20.95      1.49 o 
   0   5   1        0.78        1.58      0.85 o 
   1   5   1       39.30       33.83      1.70 o 
   2   5   1       65.70       61.04      2.16 o 
   3   5   1       15.59       12.50      1.49 o 
   4   5   1       29.05       35.05      1.69 o 
   5   5   1       24.83       19.27      1.46 o 
   6   5   1        9.19        9.92      1.18 o 
   7   5   1        0.17       -0.27      0.80 o 
   8   5   1        0.47       -0.08      0.82 o 
   9   5   1        5.17        5.89      1.08 o 
  10   5   1       58.51       61.05      4.59 o 
  11   5   1       10.91       13.59      2.87 o 
  -8   6   1       44.99       53.48      2.27 o 
  -7   6   1        3.48        3.10      1.03 o 
  -6   6   1        4.86        3.62      1.10 o 
  -5   6   1       23.50       25.62      1.78 o 
  -4   6   1        2.74        2.11      1.04 o 
  -3   6   1       21.26       25.61      1.78 o 
  -2   6   1       35.40       37.55      2.01 o 
  -1   6   1       33.14       39.22      2.76 o 
   0   6   1       33.40       29.17      1.83 o 
   1   6   1        0.01       -0.06      0.93 o 
   2   6   1       30.82       38.92      1.99 o 
   3   6   1       12.05       10.01      1.38 o 
   4   6   1      232.50      245.36      5.18 o 
   5   6   1        0.27        0.40      1.02 o 
   6   6   1       36.26       47.03      2.55 o 
   7   6   1       19.34       21.91      1.94 o 
 -17   0   2       32.04       33.49      4.02 o 
 -16   0   2       22.69       17.42      2.87 o 
 -15   0   2      704.23      703.18     21.82 o 
 -14   0   2       60.81       70.82      4.59 o 
 -13   0   2      201.35      204.03      8.23 o 
 -12   0   2       67.50       73.11      4.40 o 
 -11   0   2      776.00      828.67     17.37 o 
 -10   0   2      401.36      388.39     27.18 o 
  -9   0   2     2067.24     2126.01     48.81 o 
  -8   0   2      496.41      489.30     10.26 o 
  -7   0   2      841.88      759.56     22.58 o 
  -4   0   2     1871.96     2034.32     52.44 o 
  -3   0   2      148.71      161.34      4.98 o 
  -2   0   2      949.22      901.85     23.54 o 
  -1   0   2       95.80       87.66      2.68 o 
   0   0   2       90.58       86.71      2.02 o 
   1   0   2     9312.81     9505.82    176.45 o 
   2   0   2    12863.19    11293.64   1049.79 o 
   3   0   2       41.73       51.31      4.40 o 
   4   0   2      639.99      621.07     16.46 o 
   5   0   2      871.96      795.63     92.73 o 
   6   0   2       13.52       18.12      1.24 o 
   7   0   2      551.50      626.28     19.43 o 
   8   0   2       58.56       70.11      2.53 o 
   9   0   2        4.28        5.99      1.06 o 
  10   0   2       15.76       12.12      2.01 o 
  11   0   2      218.46      218.47      5.66 o 
  12   0   2        0.00       -0.59      0.81 o 
  13   0   2        0.92        0.57      1.24 o 
  14   0   2      348.09      339.45      8.44 o 
  15   0   2      153.35      157.70      6.60 o 
  16   0   2        7.34        6.12      1.49 o 
 -16   1   2       41.26       48.42      2.39 o 
 -15   1   2      260.42      238.61      6.89 o 
 -14   1   2        6.47        7.65      1.42 o 
 -13   1   2      221.98      205.61      8.90 o 
 -12   1   2      108.77       90.41      3.00 o 
 -11   1   2       26.81       22.70      2.00 o 
  -9   1   2        0.97        4.25      1.99 o 
  -8   1   2      214.96      191.77      3.91 o 
  -7   1   2      997.39      992.10     15.93 o 
  -6   1   2      283.87      269.31      4.90 o 
  -5   1   2     1375.71     1547.47     24.17 o 
  -4   1   2     1839.28        0.19      0.38 o 
  -3   1   2     3801.89     3885.67     98.95 o 
  -2   1   2     2688.63     2822.67     71.96 o 
  -1   1   2     5209.32     5279.12     79.17 o 
   0   1   2     2338.62     2350.75     27.93 o 
   1   1   2    19234.22    18707.34    202.53 o 
   2   1   2     7711.80     7707.05     90.91 o 
   3   1   2     1976.25     2021.46     26.75 o 
   4   1   2      128.80      107.51      1.90 o 
   5   1   2      199.22      183.17      2.97 o 
   6   1   2     1665.61     1704.06     20.73 o 
   7   1   2     2366.21     2302.13     31.59 o 
   8   1   2      293.44      262.86      3.85 o 
   9   1   2        0.70        0.42      0.42 o 
  10   1   2       31.74       33.21      1.55 o 
  11   1   2      446.94      430.24      6.95 o 
  12   1   2       67.57       60.92      1.96 o 
  13   1   2      292.73      280.86      5.14 o 
  14   1   2       17.33       16.31      1.24 o 
  15   1   2       64.76       59.66      2.15 o 
  16   1   2       31.23       34.84      2.60 o 
 -16   2   2        6.47        8.84      1.76 o 
 -15   2   2        5.54        5.29      1.47 o 
 -14   2   2       36.66       32.44      2.44 o 
 -13   2   2       51.06       45.42      3.16 o 
 -12   2   2        7.49        7.87      1.42 o 
 -11   2   2        8.51        6.69      1.28 o 
 -10   2   2      630.09      601.99     14.56 o 
  -9   2   2      107.58      103.98      3.21 o 
  -8   2   2       19.68       22.37      1.25 o 
  -7   2   2       88.94      114.10      3.20 o 
  -6   2   2       36.11       46.72      1.54 o 
  -5   2   2     3625.68     3885.30     52.41 o 
  -4   2   2       44.99       50.38      2.54 o 
  -3   2   2      227.90      215.71     11.86 o 
  -2   2   2        0.28        0.18      0.23 o 
  -1   2   2      146.45      146.00      3.15 o 
   0   2   2        4.49        6.00      0.60 o 
   1   2   2     1763.99     1873.04     26.69 o 
   2   2   2      486.68      541.64      5.92 o 
   3   2   2      125.96      153.88      2.19 o 
   4   2   2      105.98      109.49      2.22 o 
   5   2   2      155.27      172.37      5.86 o 
   6   2   2       74.54       67.66      1.65 o 
   7   2   2        2.58        3.38      0.54 o 
   8   2   2       12.29        9.71      0.74 o 
   9   2   2      284.91      285.80      4.33 o 
  10   2   2        7.36        5.93      0.84 o 
  11   2   2      384.27      372.19      6.22 o 
  12   2   2       55.48       47.26      1.76 o 
  13   2   2       99.16       94.48      2.60 o 
  14   2   2       11.81       13.83      1.85 o 
  15   2   2       31.68       33.14      1.76 o 
 -15   3   2       59.17       53.01      4.11 o 
 -14   3   2        1.91        1.90      1.82 o 
 -13   3   2        1.23       -1.42      0.95 o 
 -12   3   2       18.21       16.85      1.88 o 
 -11   3   2       56.75       53.81      2.83 o 
 -10   3   2       38.03       37.73      1.87 o 
  -9   3   2      256.06      244.22      5.19 o 
  -8   3   2        3.71        2.52      0.76 o 
  -7   3   2      170.03      155.51      3.15 o 
  -6   3   2      125.85      126.22      2.72 o 
  -5   3   2       38.33       37.73      1.55 o 
  -4   3   2      607.73      659.90      9.84 o 
  -3   3   2      458.54      452.19      5.59 o 
  -2   3   2      611.78      630.92      8.31 o 
  -1   3   2        4.87        5.43      0.49 o 
   0   3   2        0.02        0.11      0.19 o 
   1   3   2      443.55      479.16      6.45 o 
   2   3   2       50.31       40.41      1.42 o 
   3   3   2        6.02       12.25      0.74 o 
   4   3   2       21.33       19.97      0.87 o 
   5   3   2       77.14       73.65      1.61 o 
   6   3   2      268.41      279.24      4.80 o 
   7   3   2       39.02       43.04      1.39 o 
   8   3   2       62.76       57.75      1.60 o 
   9   3   2       86.03       91.09      2.06 o 
  10   3   2        2.38        1.92      0.64 o 
  11   3   2       27.32       38.75      1.64 o 
  12   3   2      214.91      221.34      4.37 o 
  13   3   2      139.15      132.66      4.67 o 
  14   3   2      108.01      111.99      9.47 o 
 -13   4   2      121.01      126.86      5.00 o 
 -12   4   2        8.26        9.45      1.74 o 
 -11   4   2        6.59        6.79      1.49 o 
 -10   4   2        2.13        1.98      1.20 o 
  -9   4   2      342.81      345.43      6.12 o 
  -8   4   2      346.70      365.70      7.24 o 
  -7   4   2       25.98       23.46      1.48 o 
  -6   4   2      226.32      249.43      4.70 o 
  -5   4   2      288.98      293.47      5.29 o 
  -4   4   2        9.17        8.57      0.98 o 
  -3   4   2      112.80      115.62      2.78 o 
  -2   4   2      215.24      241.01      4.54 o 
  -1   4   2      597.10      606.53      9.09 o 
   0   4   2        1.54        1.92      0.55 o 
   1   4   2        3.52        6.23      0.72 o 
   2   4   2       61.35       63.51      1.66 o 
   3   4   2       72.71       73.93      1.81 o 
   4   4   2        0.43        0.18      0.57 o 
   5   4   2        8.97        8.50      0.85 o 
   6   4   2       41.74       35.97      1.38 o 
   7   4   2      143.26      128.70      2.63 o 
   8   4   2       12.10       14.49      1.16 o 
   9   4   2        4.50        2.62      0.84 o 
  10   4   2        8.61        8.72      1.23 o 
  11   4   2      108.35      104.47      3.99 o 
  12   4   2        1.02        3.92      1.35 o 
  13   4   2       35.13       39.83      2.70 o 
 -11   5   2       39.58       35.60      2.94 o 
 -10   5   2       25.01       32.96      2.67 o 
  -9   5   2        2.64        1.50      0.92 o 
  -8   5   2       55.96       54.78      3.24 o 
  -7   5   2       25.97       28.10      1.69 o 
  -6   5   2       18.00       16.09      1.42 o 
  -5   5   2      430.34      453.19      7.75 o 
  -4   5   2       54.05       52.70      2.06 o 
  -3   5   2      197.57      200.18      4.28 o 
  -2   5   2      456.11      455.32      7.74 o 
  -1   5   2      186.50      166.25      3.75 o 
   0   5   2       17.47       20.18      1.46 o 
   1   5   2       42.12       41.13      1.83 o 
   2   5   2      376.74      370.27      6.55 o 
   3   5   2      442.95      408.79      7.10 o 
   4   5   2        0.43        1.03      0.86 o 
   5   5   2       82.13       91.02      2.65 o 
   6   5   2       32.55       39.83      1.81 o 
   7   5   2      343.16      335.93      7.21 o 
   8   5   2        2.47        3.06      1.67 o 
   9   5   2       11.46        9.65      1.79 o 
  10   5   2        1.02        1.91      1.91 o 
  11   5   2      272.27      304.89     11.87 o 
  -7   6   2        7.88        8.50      1.29 o 
  -6   6   2        3.31        3.75      1.06 o 
  -5   6   2       45.44       40.38      2.01 o 
  -4   6   2        9.24        8.52      1.28 o 
  -3   6   2        6.83        6.12      1.16 o 
  -2   6   2       13.16       14.88      1.45 o 
  -1   6   2        1.45        0.85      0.96 o 
   0   6   2       26.40       27.42      2.54 o 
   1   6   2        2.86        2.98      1.00 o 
   2   6   2       15.18       16.67      1.47 o 
   3   6   2        4.07        2.46      1.02 o 
   4   6   2       20.30       14.88      1.91 o 
   5   6   2        7.90        8.05      1.48 o 
   6   6   2       45.77       44.69      2.46 o 
   7   6   2       11.57       11.07      1.84 o 
 -16   1   3       98.02       92.55      4.05 o 
 -15   1   3       63.63       60.08      4.02 o 
 -14   1   3       18.69       16.19      1.88 o 
 -13   1   3       41.26       39.18      2.49 o 
 -12   1   3      587.81      524.83     28.61 o 
 -11   1   3      389.75      398.71     16.65 o 
 -10   1   3      361.46      353.84     14.07 o 
  -9   1   3       27.62       28.08      1.42 o 
  -8   1   3     1035.12     1038.00     16.78 o 
  -7   1   3      155.66      115.41      3.31 o 
  -6   1   3     3136.57     3607.01     92.83 o 
  -5   1   3      434.04      474.85     13.59 o 
  -3   1   3     3457.99     3449.36     62.46 o 
  -2   1   3      864.40      861.27     13.53 o 
  -1   1   3     5400.12     5279.20    198.72 o 
   0   1   3      303.81      288.13      4.25 o 
   1   1   3     2297.70     2265.06     35.13 o 
   2   1   3     4580.57     4836.35     74.23 o 
   3   1   3     4733.08     4923.90     64.70 o 
   4   1   3     2369.23     2576.86     38.94 o 
   5   1   3      253.85      274.42      4.26 o 
   6   1   3     2136.12     2223.33     29.66 o 
   7   1   3      820.24      819.42     13.49 o 
   8   1   3       93.73       95.64      2.94 o 
   9   1   3        4.21        4.96      0.65 o 
  10   1   3      238.18      227.72      4.66 o 
  11   1   3       89.78       93.11      3.23 o 
  12   1   3       11.22        9.47      1.07 o 
  13   1   3        0.07        0.22      0.71 o 
  14   1   3        1.19        0.87      0.74 o 
  15   1   3       72.26       67.68      2.30 o 
  16   1   3        4.14        5.63      1.55 o 
 -16   2   3       32.42       39.97      3.54 o 
 -15   2   3       54.15       59.97      3.16 o 
 -14   2   3      170.84      165.47      5.47 o 
 -13   2   3      190.74      175.80      5.47 o 
 -12   2   3      390.88      361.34      8.86 o 
 -11   2   3       74.14       67.97      3.02 o 
 -10   2   3        2.68        3.85      0.83 o 
  -9   2   3       11.92       14.69      1.15 o 
  -8   2   3        5.95        5.72      0.81 o 
  -7   2   3        9.26        7.80      0.88 o 
  -6   2   3      179.39      218.60      4.38 o 
  -5   2   3        0.30        1.22      0.65 o 
  -4   2   3       11.63       16.95      1.83 o 
  -3   2   3      107.68      139.19      3.78 o 
  -2   2   3      169.71      198.63      3.79 o 
  -1   2   3       65.17       63.77      1.66 o 
   0   2   3      459.71      430.11      6.22 o 
   1   2   3      268.65      275.68      3.83 o 
   2   2   3      487.81      560.91      7.23 o 
   3   2   3     1905.03     2045.67     24.82 o 
   4   2   3     5135.18     5490.49     72.99 o 
   5   2   3        9.27        8.23      0.62 o 
   6   2   3      714.56      713.10      9.18 o 
   7   2   3      145.68      146.34      2.91 o 
   8   2   3      425.72      445.93      6.17 o 
   9   2   3      802.46      801.65     10.46 o 
  10   2   3      630.45      607.96      9.24 o 
  11   2   3        5.59        6.44      0.91 o 
  12   2   3      120.41      118.67      2.89 o 
  13   2   3       50.67       62.01      2.50 o 
  14   2   3      130.45      141.74      5.26 o 
  15   2   3       31.23       33.85      2.02 o 
 -15   3   3       24.33       23.49      2.50 o 
 -14   3   3       60.60       59.05      3.38 o 
 -13   3   3       44.68       47.48      2.89 o 
 -12   3   3      189.27      178.49      5.74 o 
 -11   3   3      319.42      313.85      8.18 o 
 -10   3   3        0.73        1.22      0.87 o 
  -9   3   3      167.03      167.44      4.00 o 
  -8   3   3      184.01      180.75      4.15 o 
  -7   3   3     2143.17     2211.78     34.93 o 
  -6   3   3        1.67        0.54      0.64 o 
  -5   3   3      218.48      239.96      4.91 o 
  -4   3   3      537.29      527.67      7.21 o 
  -3   3   3     1597.18     1596.94     19.98 o 
  -2   3   3      985.69      985.23     12.63 o 
  -1   3   3      787.20      762.71      9.06 o 
   0   3   3       46.71       48.34      2.05 o 
   1   3   3      992.88     1041.13     15.13 o 
   2   3   3      959.92      908.81     11.82 o 
   3   3   3      899.67      880.13     12.70 o 
   4   3   3        1.66        3.82      0.67 o 
   5   3   3        0.05        0.58      0.52 o 
   6   3   3      561.67      573.22      7.70 o 
   7   3   3      280.06      269.92      4.17 o 
   8   3   3        2.72        1.54      0.65 o 
   9   3   3       23.82       22.74      1.14 o 
  10   3   3        0.20        0.38      0.73 o 
  11   3   3       39.48       37.17      1.83 o 
  12   3   3       92.66       91.24      2.97 o 
  13   3   3        7.99        8.22      1.55 o 
  14   3   3        6.13        8.00      1.62 o 
 -13   4   3        0.93        0.67      1.35 o 
 -12   4   3        5.23        5.99      1.61 o 
 -11   4   3       23.44       18.35      2.15 o 
 -10   4   3        1.54        0.65      1.06 o 
  -9   4   3        0.16       -0.19      0.94 o 
  -8   4   3       50.61       55.66      2.41 o 
  -7   4   3      142.36      136.05      3.70 o 
  -6   4   3      470.33      512.26      8.30 o 
  -5   4   3        3.68        3.72      0.91 o 
  -4   4   3       60.48       73.61      2.20 o 
  -3   4   3       81.02       85.20      2.36 o 
  -2   4   3       59.57       63.94      1.98 o 
  -1   4   3       19.83       22.89      0.99 o 
   0   4   3        0.01       -0.37      0.42 o 
   1   4   3       25.50       29.20      2.48 o 
   2   4   3       38.62       43.44      1.52 o 
   3   4   3        9.43        9.30      0.91 o 
   4   4   3       17.81       18.01      1.03 o 
   5   4   3        4.31        3.40      0.76 o 
   6   4   3      141.05      114.50      2.71 o 
   7   4   3        6.86        6.35      1.12 o 
   8   4   3       35.20       38.83      2.06 o 
   9   4   3       10.34       13.16      1.41 o 
  10   4   3       44.02       38.27      2.44 o 
  11   4   3       37.76       36.57      2.50 o 
  12   4   3       11.15       12.02      2.49 o 
  13   4   3       13.73       16.40      2.07 o 
 -11   5   3       31.29       29.51      3.54 o 
 -10   5   3       25.32       33.81      2.89 o 
  -9   5   3        5.60        5.41      1.27 o 
  -8   5   3       11.71       17.28      1.71 o 
  -7   5   3      117.60      114.11      3.12 o 
  -6   5   3        9.13        8.17      1.20 o 
  -5   5   3        9.63       10.81      1.23 o 
  -4   5   3        0.42       -0.26      1.04 o 
  -3   5   3       35.28       33.35      1.74 o 
  -2   5   3      183.92      193.18      4.18 o 
  -1   5   3        0.19        1.29      0.88 o 
   0   5   3       77.77       73.88      2.34 o 
   1   5   3        6.76        6.52      1.03 o 
   2   5   3        0.01       -0.88      0.68 o 
   3   5   3      122.91      115.13      3.00 o 
   4   5   3       22.06       16.98      1.69 o 
   5   5   3      173.56      173.89      4.60 o 
   6   5   3        3.52        1.24      1.63 o 
   7   5   3       13.58       14.81      2.02 o 
   8   5   3       31.82       25.85      2.50 o 
   9   5   3       58.95       58.56      3.31 o 
  10   5   3       20.54       19.90      3.06 o 
  -7   6   3       30.56       36.64      2.34 o 
  -6   6   3       11.42       12.76      2.55 o 
  -5   6   3        1.63        1.20      0.97 o 
  -4   6   3        1.17        0.63      0.92 o 
  -3   6   3       20.51       23.06      1.67 o 
  -2   6   3       12.89       14.90      1.48 o 
  -1   6   3        3.28        5.05      1.09 o 
   0   6   3        6.79        9.25      1.22 o 
   1   6   3       34.08       37.67      3.42 o 
   2   6   3       10.07       11.97      1.96 o 
   3   6   3        0.50        1.94      1.68 o 
   4   6   3       25.65       22.57      3.29 o 
   5   6   3      170.52      178.33      6.21 o 
   6   6   3        1.84        1.76      1.91 o 
   7   6   3        0.75        1.51      1.48 o 
 -16   0   4       67.15       71.58      5.17 o 
 -15   0   4      231.40      217.81      9.38 o 
 -14   0   4      136.92      111.97      5.93 o 
 -13   0   4        5.07        7.46      1.91 o 
 -12   0   4       87.26       88.04      4.98 o 
 -11   0   4       96.00      103.93      5.36 o 
 -10   0   4        0.23        0.00      0.57 o 
  -9   0   4       34.83        7.27      1.34 o 
  -8   0   4      162.12      158.86      6.12 o 
  -7   0   4       17.59       21.05      1.91 o 
  -6   0   4      682.09      760.60     21.05 o 
  -5   0   4      177.85      149.29      5.36 o 
  -4   0   4     1338.01     1348.94     35.60 o 
  -3   0   4       94.78      112.35      4.02 o 
  -2   0   4      300.76      272.74      7.85 o 
  -1   0   4     1761.03     1842.36     47.47 o 
   2   0   4      259.66      284.60      7.85 o 
   3   0   4     2396.99     2363.67     44.35 o 
   4   0   4     1391.32     1386.42     26.99 o 
   5   0   4     1513.57     1496.41     28.54 o 
   6   0   4     1405.84     1553.82     29.76 o 
   7   0   4      540.70      556.88     11.58 o 
   8   0   4        2.98        1.09      1.15 o 
   9   0   4     1809.19     1853.61     35.71 o 
  10   0   4      511.94      505.62     11.04 o 
  11   0   4        1.93        2.31      1.16 o 
  12   0   4       17.57       16.55      2.30 o 
  13   0   4      140.35      145.65      4.73 o 
  14   0   4      242.08      246.11      6.79 o 
  15   0   4        0.04        1.58      1.24 o 
  16   0   4        0.29        4.98      2.30 o 
 -16   1   4       47.36       47.52      3.10 o 
 -15   1   4       92.51       87.04      3.98 o 
 -14   1   4      119.61      111.40      4.40 o 
 -13   1   4        7.21       11.39      2.68 o 
 -12   1   4      312.45      303.35     10.05 o 
 -11   1   4      977.95      978.48     19.82 o 
 -10   1   4      226.19      220.64      5.47 o 
  -7   1   4     1099.45     1089.60     21.04 o 
  -6   1   4      706.66      729.51     14.48 o 
  -5   1   4      358.19      439.52      9.06 o 
  -4   1   4     5488.87     5212.81    516.67 o 
  -3   1   4      423.30      398.07     12.54 o 
  -2   1   4     2559.26     2662.39     40.45 o 
  -1   1   4       29.54       24.23      0.88 o 
   0   1   4      937.56      917.64     14.32 o 
   1   1   4      165.35      194.04      5.45 o 
   2   1   4       34.18       23.13      1.33 o 
   3   1   4     1155.68     1179.43     62.83 o 
   4   1   4     1127.06     1231.55     16.70 o 
   5   1   4       77.58       79.25      1.67 o 
   6   1   4      605.01      652.01      9.31 o 
   7   1   4      183.57      200.31      3.52 o 
   8   1   4      560.22      576.06     15.57 o 
   9   1   4       10.43       10.90      1.02 o 
  10   1   4      210.36      213.37      4.04 o 
  11   1   4       72.81       69.42      2.14 o 
  12   1   4       43.37       42.81      1.78 o 
  13   1   4       22.73       25.53      1.86 o 
  14   1   4       67.99       71.46      2.78 o 
  15   1   4        7.42        7.79      1.32 o 
 -15   2   4        0.03       -0.77      1.08 o 
 -14   2   4        0.57        1.15      1.14 o 
 -13   2   4       33.06       29.00      2.30 o 
 -12   2   4       13.42       16.50      1.82 o 
 -11   2   4       99.38       93.55      3.57 o 
 -10   2   4       64.50       59.28      2.33 o 
  -9   2   4        4.44        5.05      0.84 o 
  -8   2   4        3.09        3.69      1.01 o 
  -7   2   4      246.61      247.07      6.02 o 
  -6   2   4        1.08        0.45      0.44 o 
  -5   2   4        1.64        1.01      0.71 o 
  -4   2   4     3280.79     3579.10    162.97 o 
  -3   2   4     3176.89     3508.41     66.10 o 
  -2   2   4       44.61       57.25      2.94 o 
  -1   2   4       11.74       10.79      0.71 o 
   0   2   4     1077.21     1104.48     17.27 o 
   1   2   4      428.83      435.25      7.24 o 
   2   2   4      108.58      135.07      2.69 o 
   3   2   4      570.52      558.69      9.12 o 
   4   2   4     1003.40     1038.60     14.29 o 
   5   2   4       23.29       19.45      0.82 o 
   6   2   4      160.71      148.53      2.53 o 
   7   2   4       18.19       15.28      0.86 o 
   8   2   4      143.35      140.31      3.00 o 
   9   2   4      170.60      151.16      2.80 o 
  10   2   4      150.77      144.88      3.77 o 
  11   2   4        9.46        9.78      1.27 o 
  12   2   4       35.05       32.21      1.94 o 
  13   2   4       57.51       60.23      2.57 o 
  14   2   4       81.46       75.75      2.91 o 
  15   2   4       32.79       36.48      2.23 o 
 -14   3   4        0.75       -0.10      1.53 o 
 -13   3   4       19.66       16.87      2.15 o 
 -12   3   4        0.97        2.67      1.28 o 
 -11   3   4      114.94      119.51      4.38 o 
 -10   3   4       24.47       18.09      2.19 o 
  -9   3   4       44.34       46.44      2.01 o 
  -8   3   4        0.47        0.35      0.69 o 
  -7   3   4      332.84      340.49      6.68 o 
  -6   3   4       12.94       13.13      1.15 o 
  -5   3   4      132.52      153.26      3.48 o 
  -4   3   4       93.22      104.69      2.66 o 
  -3   3   4      223.61      229.03      4.56 o 
  -2   3   4        1.61        2.52      0.78 o 
  -1   3   4       16.70       15.47      1.91 o 
   0   3   4       48.89       25.23      5.07 o 
   1   3   4       54.64       44.07      1.88 o 
   2   3   4       10.85       13.04      0.73 o 
   3   3   4       71.70       59.68      1.58 o 
   4   3   4        0.99        0.47      0.49 o 
   5   3   4      103.70      101.46      2.04 o 
   6   3   4        8.16        9.34      1.09 o 
   7   3   4       64.05       63.99      1.98 o 
   8   3   4        1.57        2.44      0.85 o 
   9   3   4       42.21       43.27      2.16 o 
  10   3   4       25.88       23.54      1.69 o 
  11   3   4        0.00       -0.06      0.93 o 
  12   3   4       33.31       35.20      2.87 o 
  13   3   4       37.58       36.53      2.64 o 
  14   3   4        5.47        5.74      1.62 o 
 -13   4   4       18.71       17.11      3.25 o 
 -12   4   4       13.30       18.32      2.29 o 
 -11   4   4        9.60       11.02      3.45 o 
 -10   4   4        1.02        2.59      1.04 o 
  -9   4   4       19.32       15.77      1.57 o 
  -8   4   4      515.66      524.66      9.88 o 
  -7   4   4       22.17       25.23      1.75 o 
  -6   4   4       92.76       89.38      2.87 o 
  -5   4   4       24.30       20.64      1.58 o 
  -4   4   4      749.64      754.05     13.15 o 
  -3   4   4      125.22      124.43      3.35 o 
  -2   4   4       50.16       50.02      1.50 o 
  -1   4   4      949.55      916.49     15.23 o 
   0   4   4      636.39      629.67     12.71 o 
   1   4   4        0.14       -0.21      0.52 o 
   2   4   4       97.06       81.96      4.41 o 
   3   4   4      146.19      145.08      3.03 o 
   4   4   4      367.91      371.45      7.31 o 
   5   4   4      168.74      159.74      4.00 o 
   6   4   4       56.01       63.01      2.43 o 
   7   4   4        4.14       10.26      1.32 o 
   8   4   4      328.63      318.22      6.66 o 
   9   4   4       94.15      112.74      3.42 o 
  10   4   4       44.79       48.69      2.83 o 
  11   4   4        7.42        8.93      1.62 o 
  12   4   4       94.31      111.73      4.33 o 
 -10   5   4        0.72        1.59      1.42 o 
  -9   5   4        7.41        7.17      1.69 o 
  -8   5   4      196.06      195.57      5.04 o 
  -7   5   4      186.64      195.33      5.00 o 
  -6   5   4      129.97      132.86      3.89 o 
  -5   5   4        0.42       -0.60      1.09 o 
  -4   5   4      765.67      807.32     14.29 o 
  -3   5   4       48.90       53.13      4.03 o 
  -2   5   4      155.02      148.11      3.97 o 
  -1   5   4       11.14        8.82      1.16 o 
   0   5   4       62.71       65.49      2.48 o 
   1   5   4        8.11        7.69      1.79 o 
   2   5   4      114.53      115.42     10.53 o 
   3   5   4        5.99        4.08      1.42 o 
   4   5   4        1.02        1.59      1.38 o 
   5   5   4       21.19       12.40      3.45 o 
   6   5   4       41.18       42.22      2.89 o 
   7   5   4      114.84       96.36      4.13 o 
   8   5   4        6.01        4.95      2.49 o 
   9   5   4       10.54       11.06      1.93 o 
  10   5   4       49.03       52.06      4.40 o 
  -6   6   4        1.02        0.59      1.13 o 
  -5   6   4        3.79        3.02      1.25 o 
  -4   6   4       56.80       48.33      3.99 o 
  -3   6   4       24.49       25.90      1.99 o 
  -2   6   4        3.48        1.52      1.61 o 
  -1   6   4        2.71        1.45      1.59 o 
   0   6   4       34.40       29.40      2.91 o 
   1   6   4        4.88        2.09      1.56 o 
   2   6   4       17.71       12.62      2.30 o 
   3   6   4        0.60        3.56      3.35 o 
   4   6   4       20.69       19.78      4.40 o 
   5   6   4       14.42       12.28      2.16 o 
   6   6   4       60.87       50.85      3.35 o 
 -16   1   5       55.69       51.82      3.18 o 
 -15   1   5       13.59       15.93      2.07 o 
 -14   1   5        0.21       -0.52      1.10 o 
 -13   1   5       42.60       44.40      3.54 o 
 -12   1   5      713.59      697.61     15.22 o 
 -11   1   5      407.34      387.82      9.40 o 
 -10   1   5       16.01       14.57      1.69 o 
  -9   1   5        8.82       12.23      1.42 o 
  -8   1   5       69.57       76.11      4.25 o 
  -7   1   5        7.87       11.08      1.14 o 
  -6   1   5      220.02      227.17      5.41 o 
  -5   1   5      295.51      315.06      5.63 o 
  -4   1   5       17.21       30.35      1.47 o 
  -3   1   5      399.01      528.43      8.91 o 
  -2   1   5      215.54      245.49      4.08 o 
  -1   1   5       67.80       80.77      1.72 o 
   0   1   5      746.90      735.19     10.34 o 
   1   1   5      455.81      432.63      7.64 o 
   2   1   5       35.15       41.58      1.49 o 
   3   1   5      126.14      144.69      3.18 o 
   4   1   5      648.56      720.89     12.08 o 
   5   1   5      630.27      732.14     10.32 o 
   6   1   5        4.08        3.70      0.55 o 
   7   1   5      203.63      226.22      4.39 o 
   8   1   5      205.31      201.57      5.28 o 
   9   1   5       13.25       12.91      1.02 o 
  10   1   5       92.29      104.25      2.58 o 
  11   1   5      110.09      111.38      3.32 o 
  12   1   5       27.68       28.24      1.92 o 
  13   1   5        8.96        7.77      1.37 o 
  14   1   5        1.57        2.52      1.24 o 
  15   1   5       13.39       18.54      1.77 o 
 -15   2   5       58.45       55.61      5.45 o 
 -14   2   5      117.62      106.12      4.22 o 
 -13   2   5       51.90       41.33      2.56 o 
 -12   2   5      143.95      125.37      4.52 o 
 -11   2   5      747.30      735.13     15.76 o 
 -10   2   5       42.59       45.00      1.90 o 
  -9   2   5      472.64      458.69      8.46 o 
  -8   2   5      341.43      357.66      8.32 o 
  -6   2   5       40.86       10.14      1.72 o 
  -5   2   5     1619.01     1607.20     38.66 o 
  -4   2   5     2200.83     2302.30     35.56 o 
  -3   2   5      133.58      134.07      3.27 o 
  -2   2   5       65.85       56.50      1.61 o 
  -1   2   5     2319.18     2238.73     49.42 o 
   0   2   5     2977.47     3003.82     46.50 o 
   1   2   5     1945.26     1998.93     26.82 o 
   2   2   5        3.64        3.83      0.84 o 
   3   2   5     2837.74     2929.48     45.73 o 
   4   2   5     2054.59     2110.25     33.37 o 
   5   2   5        2.28        1.92      0.46 o 
   6   2   5      464.26      523.94      9.33 o 
   7   2   5      262.41      271.40      4.82 o 
   8   2   5      730.18      766.93     11.51 o 
   9   2   5       35.07       34.76      1.60 o 
  10   2   5        0.07        1.16      1.01 o 
  11   2   5       12.46       14.90      1.46 o 
  12   2   5        0.04        1.34      1.07 o 
  13   2   5       76.52       85.09      3.11 o 
  14   2   5       51.86       58.58      2.74 o 
 -14   3   5        5.35       10.97      2.68 o 
 -13   3   5       58.67       59.87      5.17 o 
 -12   3   5      460.14      443.95     10.86 o 
 -11   3   5       19.56       20.52      2.09 o 
 -10   3   5        2.79        1.88      0.92 o 
  -9   3   5       13.19       16.10      1.45 o 
  -8   3   5       98.08      104.39      3.04 o 
  -7   3   5      167.31      162.10      4.74 o 
  -6   3   5      139.02      137.17      3.41 o 
  -5   3   5       19.58       25.27      1.38 o 
  -4   3   5       15.36       15.75      1.16 o 
  -3   3   5      128.93      137.28      3.23 o 
  -2   3   5      844.87      824.67     16.72 o 
  -1   3   5       91.33       84.36      2.91 o 
   0   3   5      347.41      347.10      5.46 o 
   1   3   5      249.26      235.16      4.54 o 
   2   3   5      108.56      119.39      2.15 o 
   3   3   5        0.02       -0.77      0.58 o 
   4   3   5       41.90       41.84      1.62 o 
   5   3   5       19.70       17.39      1.39 o 
   6   3   5        2.86        2.70      0.86 o 
   7   3   5       97.22       88.19      2.38 o 
   8   3   5       20.28       16.87      1.24 o 
   9   3   5       31.78       27.67      1.47 o 
  10   3   5       21.44       16.35      1.54 o 
  11   3   5       74.56       75.35      2.83 o 
  12   3   5       18.77       14.67      1.93 o 
  13   3   5       50.08       53.85      3.24 o 
 -12   4   5        8.38        8.44      3.16 o 
 -11   4   5       63.36       65.17      4.02 o 
 -10   4   5       28.57       31.83      2.68 o 
  -9   4   5       23.08       24.82      2.38 o 
  -8   4   5        0.25       -0.25      0.83 o 
  -7   4   5       25.98       31.01      1.89 o 
  -6   4   5      163.50      162.66      4.11 o 
  -5   4   5      108.76      111.03      4.43 o 
  -4   4   5       40.74       39.18      1.88 o 
  -3   4   5      125.42      119.80      2.81 o 
  -2   4   5        0.93        0.80      0.67 o 
  -1   4   5     1282.71     1293.29     16.43 o 
   0   4   5        6.90        3.80      1.38 o 
   1   4   5      271.39      246.43      5.37 o 
   2   4   5       11.97        7.16      1.29 o 
   3   4   5       90.23       91.91      2.97 o 
   4   4   5      151.82      134.82      3.63 o 
   5   4   5      139.06      131.11      3.68 o 
   6   4   5       61.43       62.83      2.47 o 
   7   4   5        9.80       10.99      1.43 o 
   8   4   5        1.43        0.14      0.96 o 
   9   4   5       29.68       29.33      2.40 o 
  10   4   5      115.31      109.79      4.32 o 
  11   4   5       15.98       21.72      2.78 o 
  12   4   5        8.49       10.53      1.89 o 
 -10   5   5        5.58        6.08      1.66 o 
  -9   5   5       32.72       28.07      2.19 o 
  -8   5   5       10.50       10.06      1.49 o 
  -7   5   5       18.82       19.27      1.80 o 
  -6   5   5        0.89       -0.66      0.95 o 
  -5   5   5       19.23       24.96      1.90 o 
  -4   5   5        5.71        8.80      1.32 o 
  -3   5   5        1.56        1.18      0.97 o 
  -2   5   5        0.24        0.38      0.88 o 
  -1   5   5        1.06        2.68      1.52 o 
   0   5   5      216.28      219.26      9.47 o 
   1   5   5       15.97       14.64      2.15 o 
   2   5   5       70.32       74.78      4.40 o 
   3   5   5       12.16       15.95      2.07 o 
   4   5   5        7.62        8.60      1.82 o 
   5   5   5       58.18       54.85      3.24 o 
   6   5   5       76.53       77.81      3.78 o 
   7   5   5        0.20       -0.16      1.38 o 
   8   5   5        2.35        2.12      1.42 o 
   9   5   5        0.04       -0.14      1.63 o 
  -5   6   5        1.77       -2.40      4.69 o 
  -4   6   5       35.39       45.05      3.62 o 
  -3   6   5       32.78       30.67      3.18 o 
  -2   6   5        1.35       -0.20      1.52 o 
  -1   6   5        5.04        5.82      1.93 o 
   0   6   5        3.91        2.84      1.74 o 
   1   6   5       66.96       61.42      3.71 o 
   2   6   5        2.98        5.46      1.88 o 
   3   6   5       30.33       31.96      3.08 o 
   4   6   5       10.98        5.25      1.84 o 
   5   6   5       36.59       39.19      3.21 o 
 -15   0   6       78.31       81.15      5.55 o 
 -14   0   6      411.17      403.08     14.55 o 
 -13   0   6       99.14       92.25      5.55 o 
 -12   0   6       46.43       38.09      3.45 o 
 -11   0   6       21.43       17.03      2.68 o 
 -10   0   6     1269.38     1187.98     33.49 o 
  -9   0   6     5999.79     6003.83    154.84 o 
  -8   0   6       23.85       28.71      2.68 o 
  -7   0   6       41.53       42.87      2.87 o 
  -6   0   6     1882.04     1889.63     50.15 o 
  -5   0   6     4167.64     4278.22    110.05 o 
  -4   0   6     2502.51     2718.56     70.43 o 
  -3   0   6       41.50       47.20      1.98 o 
  -2   0   6     2510.23     2610.80     67.37 o 
  -1   0   6     3017.18     3048.71     78.28 o 
   0   0   6      854.94      773.61     20.86 o 
   1   0   6      711.88      730.74     19.52 o 
   2   0   6       45.81       61.95      2.02 o 
   3   0   6      577.32      519.33     10.60 o 
   4   0   6      225.94      209.40      5.07 o 
   5   0   6     2897.21     3119.56     58.64 o 
   6   0   6       32.82       39.08      1.84 o 
   7   0   6      860.62      925.52     18.50 o 
   8   0   6      198.77      210.79      5.43 o 
   9   0   6     1211.11     1285.88     25.55 o 
  10   0   6        0.47        2.31      1.18 o 
  11   0   6       56.82       54.32      2.78 o 
  12   0   6       96.39      100.67      6.51 o 
  13   0   6       55.09       63.54      5.36 o 
  14   0   6       31.38       26.22      3.83 o 
 -15   1   6       10.57       11.36      1.96 o 
 -14   1   6        3.49        3.73      1.35 o 
 -13   1   6       80.51       77.86      3.58 o 
 -12   1   6        2.68        3.40      1.14 o 
 -11   1   6        0.23        2.51      1.14 o 
 -10   1   6       32.58       38.74      2.37 o 
  -9   1   6       48.46       42.46      2.97 o 
  -8   1   6      228.67      221.28      6.60 o 
  -7   1   6       26.99       22.59      1.91 o 
  -6   1   6        1.54        1.72      0.68 o 
  -5   1   6        0.50       -0.57      0.67 o 
  -4   1   6      227.96      240.16      4.79 o 
  -3   1   6      785.42      879.85     12.58 o 
  -2   1   6       35.21       45.24      1.35 o 
  -1   1   6       42.72       51.01      1.38 o 
   0   1   6      160.48      174.19      3.07 o 
   1   1   6       96.54       86.45      1.77 o 
   2   1   6       99.15       89.33      2.42 o 
   3   1   6     1035.77     1091.87     17.89 o 
   4   1   6       42.14       57.85      1.92 o 
   5   1   6       11.40        9.43      0.60 o 
   6   1   6      479.03      486.36     16.29 o 
   7   1   6      682.68      702.12     14.55 o 
   8   1   6        0.08        2.00      0.95 o 
   9   1   6      498.93      520.61      9.56 o 
  10   1   6      376.08      396.18      7.78 o 
  11   1   6      450.77      459.70      8.93 o 
  12   1   6       12.25       14.38      1.60 o 
  13   1   6        0.41       -0.20      1.18 o 
  14   1   6        1.16        1.67      1.82 o 
 -14   2   6        2.91        3.75      2.11 o 
 -13   2   6        1.06        1.48      0.92 o 
 -12   2   6       72.16       81.85      3.57 o 
 -11   2   6       70.17       68.50      3.21 o 
 -10   2   6       13.02       14.35      1.28 o 
  -9   2   6       99.49      116.55      3.79 o 
  -8   2   6        5.78        5.34      1.14 o 
  -7   2   6      376.22      381.40     10.53 o 
  -6   2   6       33.13       33.35      1.88 o 
  -5   2   6      148.91      147.40      4.02 o 
  -4   2   6      270.90      291.53      5.70 o 
  -3   2   6      464.99      538.88      8.21 o 
  -2   2   6      245.28      288.59      4.82 o 
  -1   2   6      485.85      505.50      7.60 o 
   0   2   6       98.56       98.25      2.04 o 
   1   2   6       31.45       31.99      1.51 o 
   2   2   6        4.26        3.99      0.76 o 
   3   2   6      240.66      234.86      4.89 o 
   4   2   6       34.17       26.24      1.52 o 
   5   2   6      110.68      104.79      2.92 o 
   6   2   6       91.96       95.45      2.84 o 
   7   2   6        6.78       10.33      1.23 o 
   8   2   6        0.29        2.25      1.03 o 
   9   2   6        3.80        3.14      0.86 o 
  10   2   6       22.69       20.24      1.69 o 
  11   2   6       50.61       49.13      2.39 o 
  12   2   6        2.53        1.39      1.11 o 
  13   2   6       19.42       15.89      2.66 o 
  14   2   6        9.19        9.03      1.55 o 
 -13   3   6        1.74        2.36      1.28 o 
 -12   3   6       12.23       18.65      2.12 o 
 -11   3   6        4.43        3.27      1.20 o 
 -10   3   6       63.66       74.96      2.67 o 
  -9   3   6       64.71       55.26      2.31 o 
  -8   3   6        1.48        0.51      0.73 o 
  -7   3   6       54.40       57.57      1.93 o 
  -6   3   6      292.22      291.11      5.27 o 
  -5   3   6        0.46        0.77      0.61 o 
  -4   3   6       22.78       26.35      1.37 o 
  -3   3   6      153.40      170.78      3.14 o 
  -2   3   6      620.40      635.09      8.67 o 
  -1   3   6      276.07      273.89      5.74 o 
   0   3   6      127.58      136.97      2.72 o 
   1   3   6      106.78      107.52      3.24 o 
   2   3   6      102.56       93.72      2.43 o 
   3   3   6      121.63      126.32      2.91 o 
   4   3   6       18.95       15.06      1.21 o 
   5   3   6        5.91        3.87      0.97 o 
   6   3   6       66.64       70.94      2.20 o 
   7   3   6       68.60       80.83      2.43 o 
   8   3   6        7.41        6.28      1.08 o 
   9   3   6        3.05        4.17      0.99 o 
  10   3   6       18.85       26.10      1.87 o 
  11   3   6       51.45       59.85      2.63 o 
  12   3   6        8.38       10.72      1.84 o 
  13   3   6        1.21        2.23      1.47 o 
 -12   4   6       18.81       15.85      2.21 o 
 -11   4   6        2.89        3.73      1.91 o 
 -10   4   6      125.92      128.63      4.87 o 
  -9   4   6      159.65      141.69      4.10 o 
  -8   4   6       81.30       90.30      3.13 o 
  -7   4   6       24.49       29.65      2.08 o 
  -6   4   6       52.87       56.85      2.36 o 
  -5   4   6      238.49      246.66      5.51 o 
  -4   4   6      124.95      121.06      2.97 o 
  -3   4   6      160.54      189.52      3.43 o 
  -2   4   6        1.57        1.99      1.16 o 
  -1   4   6       30.33       33.08      2.49 o 
   0   4   6        9.12       10.11      1.30 o 
   1   4   6       22.41       21.00      3.55 o 
   2   4   6        0.68        0.20      1.03 o 
   3   4   6      136.11      150.35      4.02 o 
   4   4   6        0.42       -1.81      1.29 o 
   5   4   6        1.18        2.20      1.09 o 
   6   4   6       16.53       14.10      1.51 o 
   7   4   6       45.47       54.58      2.43 o 
   8   4   6       39.68       37.35      2.20 o 
   9   4   6        1.40        1.75      1.15 o 
  10   4   6        0.28        0.38      1.33 o 
  11   4   6       37.61       41.82      3.73 o 
  -9   5   6        0.03       -0.74      0.95 o 
  -8   5   6        3.07        6.63      1.32 o 
  -7   5   6       70.42       68.53      2.87 o 
  -6   5   6        8.31       10.10      1.46 o 
  -5   5   6        1.53        1.53      1.53 o 
  -4   5   6        4.71        6.33      1.69 o 
  -3   5   6      120.28      116.47      4.87 o 
  -2   5   6       21.51       24.07      2.56 o 
  -1   5   6      104.66      102.55      4.53 o 
   0   5   6        0.61        0.84      2.49 o 
   1   5   6       65.58       65.60      3.65 o 
   2   5   6        9.25       11.34      1.89 o 
   3   5   6       29.63       24.04      2.48 o 
   4   5   6       23.18       17.26      2.16 o 
   5   5   6        1.86       -0.46      2.11 o 
   6   5   6        7.23        7.32      1.66 o 
   7   5   6      149.34      135.86      5.74 o 
   8   5   6       51.06       39.38      2.97 o 
  -3   6   6        8.43       10.32      2.37 o 
  -2   6   6        0.04        1.24      1.74 o 
  -1   6   6       38.90       36.05      4.31 o 
   0   6   6       42.00       40.54      3.52 o 
   1   6   6       21.34       21.84      2.75 o 
   2   6   6        0.03       -1.21      2.11 o 
   3   6   6       30.63       32.68      3.21 o 
 -15   1   7        0.35       -0.29      1.08 o 
 -14   1   7       20.30       23.14      2.37 o 
 -13   1   7        4.02        3.61      1.28 o 
 -12   1   7       21.70       19.74      2.07 o 
 -11   1   7      128.03      122.41      4.46 o 
 -10   1   7      530.72      520.12     25.93 o 
  -9   1   7       33.96       35.02      4.69 o 
  -8   1   7        0.06       -1.05      1.82 o 
  -7   1   7      161.38      157.15      4.46 o 
  -6   1   7       60.15       58.27      2.42 o 
  -5   1   7        0.67        0.53      0.82 o 
  -4   1   7        5.05        2.70      0.58 o 
  -3   1   7      218.33      220.65      4.05 o 
  -2   1   7      252.41      253.13      4.42 o 
  -1   1   7      406.85      439.33      6.82 o 
   0   1   7        5.10        4.08      0.54 o 
   1   1   7      643.28      652.54      9.48 o 
   2   1   7      384.10      419.51     11.33 o 
   3   1   7      138.96      146.10      3.49 o 
   4   1   7       27.19       30.55      1.58 o 
   5   1   7      140.65      142.71      3.44 o 
   6   1   7       43.39       43.62      1.88 o 
   7   1   7       42.19       53.02      2.13 o 
   8   1   7       76.52       95.37      2.92 o 
   9   1   7       79.01       84.87      2.81 o 
  10   1   7       20.58       22.34      1.76 o 
  11   1   7       44.36       43.54      2.30 o 
  12   1   7       96.93      122.31      5.28 o 
  13   1   7        7.58        4.98      2.02 o 
  14   1   7        0.80        0.69      1.91 o 
 -14   2   7      105.11      114.88      4.79 o 
 -13   2   7       70.82       65.05      3.49 o 
 -12   2   7        8.10        3.15      1.20 o 
 -11   2   7      335.39      326.36      8.50 o 
 -10   2   7       46.93       54.94      2.85 o 
  -9   2   7      410.07      394.55      7.61 o 
  -8   2   7       77.79       69.64      2.89 o 
  -7   2   7        6.76        8.14      1.20 o 
  -6   2   7      214.77      192.57      4.78 o 
  -5   2   7      731.90      758.30     12.95 o 
  -4   2   7       32.15       28.52      1.32 o 
  -3   2   7       13.77       12.11      0.91 o 
  -2   2   7        0.94        1.57      0.53 o 
  -1   2   7      551.71      550.68      8.36 o 
   0   2   7       28.00       32.11      1.42 o 
   1   2   7       27.11       28.35      1.55 o 
   2   2   7      141.85      152.10      3.75 o 
   3   2   7       35.42       36.14      1.76 o 
   4   2   7        9.15        6.90      1.08 o 
   5   2   7       74.08       76.81      3.13 o 
   6   2   7       39.21       34.29      1.90 o 
   7   2   7        0.59       -0.06      0.96 o 
   8   2   7        0.01       -0.03      0.91 o 
   9   2   7       17.52       16.79      2.09 o 
  10   2   7        4.37        4.57      1.27 o 
  11   2   7        1.24        0.10      1.08 o 
  12   2   7       75.14       83.78      3.15 o 
  13   2   7       14.05       18.13      1.83 o 
 -13   3   7       36.36       43.47      2.85 o 
 -12   3   7       88.96       87.48      3.95 o 
 -11   3   7       19.99       18.08      2.09 o 
 -10   3   7       17.08       14.42      1.44 o 
  -9   3   7       23.70       32.11      1.93 o 
  -8   3   7      110.18      114.21      2.93 o 
  -7   3   7      134.94      147.16      3.40 o 
  -6   3   7       88.66       79.06      2.27 o 
  -5   3   7       57.97       56.55      2.18 o 
  -4   3   7      335.06      339.52      5.34 o 
  -3   3   7      133.12      128.49      2.94 o 
  -2   3   7     1261.99     1279.82     18.10 o 
  -1   3   7      802.56      789.23     13.92 o 
   0   3   7     1060.94     1098.07     19.43 o 
   1   3   7        1.16        0.76      1.81 o 
   2   3   7     2207.32     2141.78     34.33 o 
   3   3   7      390.04      357.82      7.18 o 
   4   3   7       57.41       61.82      2.17 o 
   5   3   7      125.30      121.22      3.03 o 
   6   3   7      425.48      434.58      7.38 o 
   7   3   7      110.66      114.23      2.99 o 
   8   3   7       35.27       33.08      1.76 o 
   9   3   7        1.22        1.04      0.96 o 
  10   3   7       84.60       82.08      3.06 o 
  11   3   7       18.45       18.97      2.21 o 
  12   3   7       39.63       56.74      3.26 o 
 -11   4   7       78.44       86.36      5.93 o 
 -10   4   7      131.10      129.71      4.92 o 
  -9   4   7       57.08       55.66      3.06 o 
  -8   4   7        7.50        8.06      1.62 o 
  -7   4   7        2.55        2.49      1.01 o 
  -6   4   7       31.01       33.58      2.37 o 
  -5   4   7      121.85      134.00      3.32 o 
  -4   4   7        8.05        7.53      1.29 o 
  -3   4   7       98.45       99.08      2.82 o 
  -2   4   7       53.06       54.90      2.08 o 
  -1   4   7       68.36       71.25      2.34 o 
   0   4   7      174.47      165.03      6.42 o 
   1   4   7      942.05      926.52     16.35 o 
   2   4   7       23.70       21.66      1.98 o 
   3   4   7       25.15       23.39      2.04 o 
   4   4   7        5.54        4.01      1.67 o 
   5   4   7       30.23       36.41      2.24 o 
   6   4   7        5.43        3.31      1.21 o 
   7   4   7        0.02       -0.32      1.04 o 
   8   4   7       13.66       12.18      1.54 o 
   9   4   7       37.05       39.33      2.26 o 
  10   4   7        5.39        4.40      2.39 o 
  -8   5   7       13.49       12.92      2.37 o 
  -7   5   7       42.31       41.15      7.46 o 
  -6   5   7       33.07       34.56      3.04 o 
  -5   5   7       30.87       32.74      2.91 o 
  -4   5   7        1.17        0.46      1.53 o 
  -3   5   7        9.95        7.53      1.74 o 
  -2   5   7        9.90       10.44      1.96 o 
  -1   5   7        0.27       -0.11      1.33 o 
   0   5   7       10.42       11.07      2.02 o 
   1   5   7       32.01       27.61      2.64 o 
   2   5   7        0.11       -0.04      1.27 o 
   3   5   7        2.39        2.68      1.52 o 
   4   5   7        5.56        5.53      1.66 o 
   5   5   7       11.15       10.08      2.49 o 
   6   5   7        6.56        7.07      1.82 o 
   7   5   7        4.65        0.17      1.42 o 
 -14   0   8       66.84       61.05      4.98 o 
 -13   0   8       46.53       41.92      4.02 o 
 -12   0   8      154.07      149.67      7.46 o 
 -11   0   8       60.53       52.63      4.02 o 
 -10   0   8      153.06      147.95      7.08 o 
  -9   0   8        5.98        7.46      1.91 o 
  -8   0   8      692.05      723.09     21.63 o 
  -7   0   8     1957.58     2100.74     56.27 o 
  -6   0   8      557.66      543.37     16.46 o 
   0   0   8        6.53        6.32      1.15 o 
   4   0   8      176.52      188.33      5.74 o 
   5   0   8      421.92      439.25     15.12 o 
   6   0   8      260.41      266.99     10.34 o 
   7   0   8      113.79      111.77      6.32 o 
   8   0   8      245.05      244.98     10.14 o 
   9   0   8        2.74        4.02      2.87 o 
  10   0   8      673.88      742.80     24.31 o 
  11   0   8        0.71        2.87      2.87 o 
  12   0   8      341.65      354.27     14.16 o 
  13   0   8       40.72       49.57      5.36 o 
 -14   1   8        1.49        3.26      1.33 o 
 -13   1   8       75.70       77.87      3.78 o 
 -12   1   8      200.95      205.73      6.70 o 
 -11   1   8        3.58        3.84      1.91 o 
 -10   1   8      113.50      101.99      4.31 o 
  -9   1   8        3.94        3.57      1.14 o 
  -8   1   8     2101.21     2182.12     41.34 o 
  -7   1   8       69.46       93.00     17.03 o 
  -6   1   8      426.59      435.56      8.27 o 
  -5   1   8       71.94       72.15      2.79 o 
  -4   1   8      564.38      566.73      8.88 o 
  -3   1   8      731.90      740.85     11.12 o 
  -2   1   8     1143.66     1193.55     16.98 o 
  -1   1   8        0.28        0.04      0.49 o 
   0   1   8      149.52      155.35      3.07 o 
   1   1   8      305.56      286.99      5.93 o 
   2   1   8      832.30      817.37     14.06 o 
   3   1   8       56.51       61.24      2.20 o 
   4   1   8       59.18       66.64      2.27 o 
   5   1   8       65.05       62.12      2.25 o 
   6   1   8      279.52      281.69      5.77 o 
   7   1   8      136.40      155.98      3.91 o 
   8   1   8        2.24        3.88      1.09 o 
   9   1   8        5.00        5.65      2.03 o 
  10   1   8       99.07       99.63      4.60 o 
  11   1   8        0.76        0.67      2.03 o 
  12   1   8        6.14        5.93      2.23 o 
  13   1   8       11.43       10.14      2.64 o 
 -13   2   8        9.04        9.69      1.82 o 
 -12   2   8        2.57        4.96      1.47 o 
 -11   2   8        5.72        4.94      1.33 o 
 -10   2   8        5.34        4.87      1.20 o 
  -9   2   8       90.00      101.52      4.88 o 
  -8   2   8       39.09       29.96      4.02 o 
  -7   2   8       14.49       14.99      1.50 o 
  -6   2   8        0.08        0.20      0.67 o 
  -5   2   8      154.06      146.12      3.34 o 
  -4   2   8       58.41       59.48      1.92 o 
  -3   2   8       27.54       26.38      1.26 o 
  -2   2   8      101.61      107.08      2.50 o 
  -1   2   8       51.64       58.97      2.35 o 
   0   2   8      313.27      318.65      6.58 o 
   1   2   8        1.92        1.40      0.77 o 
   2   2   8       14.23       15.13      1.62 o 
   3   2   8       26.14       26.72      1.68 o 
   4   2   8      230.70      233.85      5.16 o 
   5   2   8       77.95       76.47      2.70 o 
   6   2   8        0.10       -1.31      0.88 o 
   7   2   8        0.81       -0.11      1.03 o 
   8   2   8       14.36       16.22      1.57 o 
   9   2   8        2.68        1.31      1.13 o 
  10   2   8       20.91       17.73      1.76 o 
  11   2   8        3.70        2.92      1.25 o 
  12   2   8        3.66        3.48      2.30 o 
 -12   3   8       72.72       72.29      2.94 o 
 -11   3   8       88.09       94.19      4.14 o 
 -10   3   8       59.11       52.09      2.10 o 
  -9   3   8        5.44        5.41      0.98 o 
  -8   3   8       59.69       42.81      1.88 o 
  -7   3   8        0.02        0.23      0.58 o 
  -6   3   8       55.69       48.16      2.08 o 
  -5   3   8       14.95       14.01      1.15 o 
  -4   3   8        2.90        2.41      0.84 o 
  -3   3   8       33.98       37.46      1.99 o 
  -2   3   8       35.38       35.63      1.99 o 
  -1   3   8       92.20       95.20      3.13 o 
   0   3   8        2.37        1.59      0.88 o 
   1   3   8       91.02       86.28      2.91 o 
   2   3   8      116.95      122.11      3.54 o 
   3   3   8      180.98      192.52      4.68 o 
   4   3   8      375.06      353.39      7.17 o 
   5   3   8       11.86        9.50      1.39 o 
   6   3   8        0.19       -0.16      1.66 o 
   7   3   8        1.84        3.09      1.27 o 
   8   3   8        8.51        9.07      1.26 o 
   9   3   8       27.37       28.65      1.97 o 
  10   3   8       30.01       35.99      2.31 o 
  11   3   8        0.00       -0.67      1.45 o 
 -10   4   8        4.71        6.67      1.61 o 
  -9   4   8        0.09        0.04      1.05 o 
  -8   4   8        0.83        0.70      0.98 o 
  -7   4   8        0.97        4.80      1.55 o 
  -6   4   8        5.74        7.79      1.27 o 
  -5   4   8       13.09       12.21      1.50 o 
  -4   4   8        2.93        3.72      1.13 o 
  -3   4   8       25.86       23.60      1.94 o 
  -2   4   8        4.19        2.16      0.85 o 
  -1   4   8        2.83        3.04      0.89 o 
   0   4   8        4.99        4.27      1.11 o 
   1   4   8       25.07       24.02      1.92 o 
   2   4   8        2.26        2.36      1.11 o 
   3   4   8        0.07        1.05      1.01 o 
   4   4   8       13.71        9.68      1.83 o 
   5   4   8       70.85       73.72      2.89 o 
   6   4   8       62.11       51.40      2.56 o 
   7   4   8       11.01        8.68      1.52 o 
   8   4   8       28.80       31.63      2.24 o 
   9   4   8       44.50       45.07      3.22 o 
  -6   5   8       40.69       39.34      3.18 o 
  -5   5   8        1.56        6.79      1.89 o 
  -4   5   8       48.96       59.22      3.72 o 
  -3   5   8       68.73       69.67      4.78 o 
  -2   5   8       79.59       70.27      3.92 o 
  -1   5   8        0.48       -0.42      1.47 o 
   0   5   8        1.00       -0.63      1.42 o 
   1   5   8       35.17       38.36      3.54 o 
   2   5   8      115.81      126.85      5.33 o 
   3   5   8        5.11        4.34      1.70 o 
   4   5   8       18.50        9.36      2.11 o 
   5   5   8       54.20       64.49      3.71 o 
 -13   1   9       34.28       45.38      3.04 o 
 -12   1   9       73.11       71.40      7.18 o 
 -11   1   9      115.40       99.71      4.19 o 
 -10   1   9       63.94       61.18      3.10 o 
  -9   1   9        0.02       -0.10      0.81 o 
  -8   1   9      280.49      316.93      7.98 o 
  -7   1   9      513.78      505.63     11.45 o 
  -6   1   9       67.10       67.82      2.21 o 
  -5   1   9       72.71       72.21      2.27 o 
  -4   1   9        0.49        0.32      0.59 o 
  -3   1   9      912.31      927.58     13.74 o 
  -2   1   9       26.51       31.92      1.44 o 
  -1   1   9        0.01        0.29      0.58 o 
   0   1   9       17.32       13.23      1.53 o 
   1   1   9      212.30      231.06      5.23 o 
   2   1   9        2.66        2.97      0.87 o 
   3   1   9        0.18        0.05      0.82 o 
   4   1   9       35.33       39.64      1.86 o 
   5   1   9        8.86        6.91      1.05 o 
   6   1   9       90.82       94.90      4.11 o 
   7   1   9        0.00       -1.53      1.49 o 
   8   1   9        3.09        3.25      1.82 o 
   9   1   9       30.79       34.42      3.04 o 
  10   1   9        0.09       -2.84      1.89 o 
  11   1   9        6.10        5.46      2.37 o 
  12   1   9       31.38       30.72      3.38 o 
 -12   2   9        5.85       10.11      1.79 o 
 -11   2   9       36.33       38.87      2.85 o 
 -10   2   9       13.30       11.63      1.74 o 
  -9   2   9        2.48        1.55      0.90 o 
  -8   2   9       23.69       25.76      1.80 o 
  -7   2   9       41.72       36.21      2.03 o 
  -6   2   9       10.04        8.65      1.25 o 
  -5   2   9      520.33      506.54      8.35 o 
  -4   2   9        3.08        2.07      0.77 o 
  -3   2   9       81.33       71.49      2.86 o 
  -2   2   9        2.70        1.64      0.89 o 
  -1   2   9      291.01      302.52      6.65 o 
   0   2   9      762.28      775.98     13.93 o 
   1   2   9       72.08       66.85      2.68 o 
   2   2   9       30.53       28.43      2.37 o 
   3   2   9      262.10      285.76      6.24 o 
   4   2   9      131.06      129.17      3.65 o 
   5   2   9      163.15      171.50      4.35 o 
   6   2   9       25.37       24.58      1.79 o 
   7   2   9      118.76      120.63      3.63 o 
   8   2   9       15.04       15.71      1.65 o 
   9   2   9       97.63      122.40      5.14 o 
  10   2   9       19.45       18.63      3.25 o 
  11   2   9        6.36        1.72      2.17 o 
 -11   3   9       24.27       18.41      1.80 o 
 -10   3   9       33.00       36.67      1.96 o 
  -9   3   9      172.54      192.62      4.61 o 
  -8   3   9      162.31      159.70      3.81 o 
  -7   3   9      161.64      155.46      4.28 o 
  -6   3   9      111.01      110.19      3.79 o 
  -5   3   9       63.55       62.71      2.80 o 
  -4   3   9      121.18      137.61      4.16 o 
  -3   3   9      145.90      158.72      4.49 o 
  -2   3   9      108.28      113.12      4.15 o 
  -1   3   9       25.54       27.59      1.89 o 
   0   3   9       14.79       16.33      1.58 o 
   1   3   9       61.96       62.36      2.61 o 
   2   3   9      295.40      346.00      7.29 o 
   3   3   9       10.68        8.48      2.09 o 
   4   3   9        9.44        7.23      1.32 o 
   5   3   9       25.97       19.19      1.71 o 
   6   3   9       16.68       19.19      1.77 o 
   7   3   9       27.96       30.10      1.72 o 
   8   3   9        9.23        9.18      1.26 o 
   9   3   9        1.38        1.00      1.66 o 
  10   3   9       12.08       15.95      2.20 o 
  -9   4   9        0.23        0.39      1.42 o 
  -8   4   9       55.09       62.31      4.59 o 
  -7   4   9       59.49       63.13      3.02 o 
  -6   4   9        8.47        8.38      1.38 o 
  -5   4   9        3.33        3.71      1.18 o 
  -4   4   9        0.40        2.06      1.45 o 
  -3   4   9        6.07        8.56      1.36 o 
  -2   4   9        0.19       -0.32      0.79 o 
  -1   4   9       41.04       42.28      2.28 o 
   0   4   9       27.01       22.30      1.88 o 
   1   4   9       13.41       18.79      1.80 o 
   2   4   9      126.84      108.65      3.64 o 
   3   4   9       85.18       79.62      3.12 o 
   4   4   9       74.11       60.65      2.75 o 
   5   4   9        3.30        2.41      1.46 o 
   6   4   9        0.45       -1.02      1.59 o 
   7   4   9        7.28        4.20      1.72 o 
  -4   5   9        8.02        7.85      2.17 o 
  -3   5   9       33.39       35.08      3.30 o 
  -2   5   9        8.95        7.67      2.02 o 
  -1   5   9        3.22        1.77      2.58 o 
   0   5   9        5.54        4.70      2.39 o 
   1   5   9        3.32        1.75      1.61 o 
   2   5   9       49.19       47.62      3.31 o 
   3   5   9       53.31       57.39      5.55 o 
 -12   0  10       22.18       22.78      3.45 o 
 -11   0  10      200.73      218.57      9.57 o 
 -10   0  10       23.12       29.86      3.64 o 
  -9   0  10       81.57       81.53      4.98 o 
  -8   0  10       16.52       19.01      2.02 o 
  -7   0  10      398.15      397.02     10.14 o 
  -6   0  10        0.43       -0.38      0.87 o 
  -5   0  10      900.75      933.88     19.97 o 
  -4   0  10       56.80       56.42      2.94 o 
  -3   0  10        6.43        6.14      1.27 o 
  -2   0  10       28.90       24.48      5.55 o 
  -1   0  10      494.90      538.05     27.37 o 
   0   0  10      514.66      510.06     17.99 o 
   1   0  10       92.08      100.86      5.93 o 
   2   0  10        6.11        1.72      1.91 o 
   3   0  10      449.87      403.65     14.74 o 
   4   0  10      141.84      151.78      7.66 o 
   5   0  10      129.39      147.76      7.46 o 
   6   0  10       21.82       11.68      2.68 o 
   7   0  10        2.60        0.77      2.30 o 
   8   0  10       28.56       28.90      4.02 o 
   9   0  10       69.39       79.05      6.32 o 
  10   0  10        0.17       -1.15      2.68 o 
  11   0  10        6.36        2.87      3.25 o 
 -12   1  10       44.41       43.57      3.04 o 
 -11   1  10       48.62       42.63      2.84 o 
 -10   1  10       10.82       12.67      2.01 o 
  -9   1  10      126.88      136.87      4.11 o 
  -8   1  10       10.72       12.73      1.26 o 
  -7   1  10       23.42       24.80      1.63 o 
  -6   1  10      432.50      447.13      7.75 o 
  -5   1  10        0.48        0.15      0.68 o 
  -4   1  10       24.92       25.35      1.53 o 
  -3   1  10        6.75        5.65      1.21 o 
  -2   1  10       15.38       19.49      1.65 o 
  -1   1  10      146.30      154.90      4.25 o 
   0   1  10       74.26       78.14      2.84 o 
   1   1  10      144.41      168.19      4.36 o 
   2   1  10       45.28       53.25      2.31 o 
   3   1  10       25.69       17.53      3.35 o 
   4   1  10       13.96        9.42      1.91 o 
   5   1  10      108.99      114.84      6.70 o 
   6   1  10       75.57       62.80      3.52 o 
   7   1  10       14.58        9.50      2.02 o 
   8   1  10        1.74        0.86      1.76 o 
   9   1  10        4.22        3.34      2.09 o 
  10   1  10        1.64        0.00      3.83 o 
 -11   2  10        8.75        4.31      1.42 o 
 -10   2  10        5.35        6.47      1.32 o 
  -9   2  10        2.62        1.59      0.99 o 
  -8   2  10       11.70       14.58      1.52 o 
  -7   2  10        5.81       11.58      1.23 o 
  -6   2  10      149.61      171.18      4.91 o 
  -5   2  10       34.63       34.79      2.13 o 
  -4   2  10        4.23        3.11      1.14 o 
  -3   2  10        5.54        6.75      1.27 o 
  -2   2  10       28.27       26.59      1.96 o 
  -1   2  10      133.47      136.35      4.08 o 
   0   2  10      103.69      107.03      3.53 o 
   1   2  10       95.85       91.91      3.21 o 
   2   2  10      167.69      178.11      4.62 o 
   3   2  10       43.64       40.65      2.19 o 
   4   2  10       35.36       44.39      2.93 o 
   5   2  10      350.10      345.24     10.19 o 
   6   2  10       12.43        9.30      1.96 o 
   7   2  10        3.64        0.08      1.69 o 
   8   2  10        5.92       -1.22      1.82 o 
   9   2  10       10.92        5.17      2.30 o 
  10   2  10        2.02       -3.05      2.03 o 
  -9   3  10        0.06        1.62      1.96 o 
  -8   3  10       11.43       11.02      1.58 o 
  -7   3  10       22.43       19.10      1.95 o 
  -6   3  10       12.46        5.03      1.29 o 
  -5   3  10        5.16        3.19      1.18 o 
  -4   3  10        0.14        0.73      0.98 o 
  -3   3  10       42.24       40.20      2.39 o 
  -2   3  10        0.49       -0.72      0.87 o 
  -1   3  10        0.11       -0.77      0.84 o 
   0   3  10       12.16       10.30      1.39 o 
   1   3  10        0.00       -1.25      0.83 o 
   2   3  10        2.28        2.08      1.06 o 
   3   3  10       78.07       70.10      3.10 o 
   4   3  10       16.68       17.07      1.68 o 
   5   3  10       63.65       55.19      2.61 o 
   6   3  10        6.52        3.11      1.93 o 
   7   3  10        8.87        7.82      2.48 o 
   8   3  10       33.59       32.69      2.78 o 
  -7   4  10        1.30        3.33      1.29 o 
  -6   4  10       55.00       70.07      3.20 o 
  -5   4  10       63.29       68.60      3.20 o 
  -4   4  10       64.39       59.32      2.90 o 
  -3   4  10       17.43       11.30      1.62 o 
  -2   4  10        3.12        4.76      1.55 o 
  -1   4  10      198.32      211.56      7.64 o 
   0   4  10       12.00       13.10      1.66 o 
   1   4  10       45.00       40.86      2.39 o 
   2   4  10        3.78        0.45      1.24 o 
   3   4  10       91.77      103.54      3.72 o 
   4   4  10       91.14       98.29      5.30 o 
   5   4  10       52.44       57.00      3.55 o 
 -10   1  11        2.82        4.45      1.88 o 
  -9   1  11       12.03       14.06      1.42 o 
  -8   1  11       48.08       55.05      2.29 o 
  -7   1  11        2.08        0.67      0.75 o 
  -6   1  11       73.43       69.37      2.98 o 
  -5   1  11        0.34       -0.49      0.95 o 
  -4   1  11      203.67      206.93      5.51 o 
  -3   1  11       44.04       46.08      2.45 o 
  -2   1  11      300.05      303.95      7.31 o 
  -1   1  11        2.11       -0.04      1.30 o 
   0   1  11       21.17       18.89      1.71 o 
   1   1  11       39.94       40.96      3.11 o 
   2   1  11      161.86      169.00      6.02 o 
   3   1  11        3.31        1.34      1.35 o 
   4   1  11        0.41       -0.50      1.28 o 
   5   1  11        2.64        0.96      1.49 o 
   6   1  11       98.58       91.83      4.40 o 
   7   1  11       55.09       55.30      3.72 o 
   8   1  11        4.37       -0.81      1.96 o 
   9   1  11        0.57       -1.59      3.54 o 
 -10   2  11       95.39       97.71      3.71 o 
  -9   2  11      316.08      326.37      9.28 o 
  -8   2  11       28.92       26.01      2.20 o 
  -7   2  11       13.94       16.87      2.94 o 
  -6   2  11      529.09      552.73     11.35 o 
  -5   2  11      232.69      260.52      6.64 o 
  -4   2  11        8.67        8.75      1.45 o 
  -3   2  11      195.49      193.58      5.39 o 
  -2   2  11      556.56      611.26     13.79 o 
  -1   2  11      126.62      141.32      4.40 o 
   0   2  11        0.29       -1.29      0.86 o 
   1   2  11        2.64        2.23      1.23 o 
   2   2  11        0.07       -1.31      0.89 o 
   3   2  11        0.36       -0.42      0.89 o 
   4   2  11       53.13       63.20      3.65 o 
   5   2  11       25.45       26.60      2.64 o 
   6   2  11        0.00        0.44      1.69 o 
   7   2  11        0.39       -2.87      1.91 o 
   8   2  11       25.47       32.92      3.25 o 
  -8   3  11        0.97        1.57      1.23 o 
  -7   3  11       43.45       50.87      2.90 o 
  -6   3  11       15.59       16.38      2.10 o 
  -5   3  11        5.42        7.15      1.44 o 
  -4   3  11       58.69       55.72      2.83 o 
  -3   3  11       11.35       11.30      1.58 o 
  -2   3  11        3.49        2.67      1.13 o 
  -1   3  11        2.15        2.77      1.18 o 
   0   3  11        0.61        0.38      0.99 o 
   1   3  11        0.54       -0.27      0.98 o 
   2   3  11       22.57       20.06      1.84 o 
   3   3  11        8.03        4.85      1.25 o 
   4   3  11        5.31        3.25      1.35 o 
   5   3  11        4.48        2.35      1.27 o 
   6   3  11        5.11        0.29      1.89 o 
  -4   4  11        0.04        0.96      2.49 o 
  -3   4  11        0.01        2.27      3.54 o 
  -2   4  11       35.68       50.35      3.38 o 
  -1   4  11       10.16       16.39      1.84 o 
   0   4  11       12.21        9.95      1.72 o 
   1   4  11       12.93       14.47      1.80 o 
   2   4  11        1.51        0.31      1.55 o 
  -9   0  12       73.60       73.22      7.56 o 
  -8   0  12        0.50        0.77      1.22 o 
  -7   0  12        6.45        5.45      1.82 o 
  -6   0  12       19.81       19.41      2.21 o 
  -5   0  12      176.43      191.39     10.14 o 
  -4   0  12      211.18      242.50     11.68 o 
  -3   0  12       20.34       23.54      3.83 o 
  -2   0  12       16.43       19.14      3.45 o 
  -1   0  12        0.42        1.34      1.91 o 
   0   0  12      399.75      440.21     17.03 o 
   1   0  12        0.49        0.19      2.11 o 
   2   0  12        0.00        1.72      2.11 o 
   3   0  12       69.53       86.51      6.12 o 
   4   0  12        2.50        0.19      2.30 o 
   5   0  12        0.59       -2.11      2.11 o 
   6   0  12        1.89       -1.53      2.49 o 
   7   0  12        0.11       -2.49      2.30 o 
  -9   1  12       58.60       66.51      3.26 o 
  -8   1  12        2.73        3.79      1.24 o 
  -7   1  12        0.40        0.16      0.98 o 
  -6   1  12       11.92       12.44      1.65 o 
  -5   1  12        1.48        1.66      1.09 o 
  -4   1  12       31.81       38.48      2.39 o 
  -3   1  12      114.94      123.83      4.14 o 
  -2   1  12       26.42       26.16      2.77 o 
  -1   1  12        0.97        0.96      1.35 o 
   0   1  12       46.82       47.54      3.52 o 
   1   1  12      366.68      379.33     10.76 o 
   2   1  12      192.07      188.13      6.70 o 
   3   1  12        1.43        0.86      1.49 o 
   4   1  12       23.57       14.67      2.30 o 
   5   1  12        6.38        1.82      1.82 o 
   6   1  12       86.38       90.95      4.53 o 
   7   1  12        0.77       -0.03      1.82 o 
  -7   2  12        4.20        2.53      1.21 o 
  -6   2  12        3.47        3.23      1.36 o 
  -5   2  12        0.21       -0.97      1.01 o 
  -4   2  12       24.90       32.85      2.64 o 
  -3   2  12        1.95       -0.30      1.03 o 
  -2   2  12       20.93       26.23      3.38 o 
  -1   2  12        6.34        6.49      1.36 o 
   0   2  12        0.76        0.80      1.42 o 
   1   2  12       30.47       28.17      2.77 o 
   2   2  12        3.70        3.04      1.55 o 
   3   2  12        3.07        1.31      1.72 o 
   4   2  12       18.55       18.76      2.44 o 
   5   2  12       26.15       26.56      4.40 o 
   6   2  12       50.21       45.73      3.65 o 
  -5   3  12       15.67       14.15      1.80 o 
  -4   3  12        1.71        2.58      1.36 o 
  -3   3  12       27.67       31.47      2.46 o 
  -2   3  12        0.99        0.19      1.09 o 
  -1   3  12        9.09       10.64      1.65 o 
   0   3  12        1.90       -0.66      1.04 o 
   1   3  12       16.51       17.41      1.95 o 
   2   3  12        1.61        0.33      1.25 o 
   3   3  12       11.83       12.66      2.30 o 
  -6   1  13       21.46       21.87      2.83 o 
  -5   1  13       47.88       50.78      5.74 o 
  -4   1  13       21.78       25.58      4.69 o 
  -3   1  13        1.63        3.35      1.69 o 
  -2   1  13      113.30      128.30      5.75 o 
  -1   1  13       38.61       36.73      3.31 o 
   0   1  13       18.34       19.85      2.56 o 
   1   1  13        4.01        1.60      1.55 o 
   2   1  13        0.11       -0.48      1.62 o 
   3   1  13        9.06        9.87      2.68 o 
   4   1  13        4.79        3.40      1.82 o 
  -4   2  13        4.84        7.10      1.50 o 
  -3   2  13       29.09       25.95      3.73 o 
  -2   2  13       13.43       16.96      2.50 o 
  -1   2  13       55.64       54.17      3.92 o 
   0   2  13        2.45        0.67      1.49 o 
   1   2  13       20.46       15.99      2.50 o 
   2   2  13        5.20        3.92      1.89 o 
                                                 
